# Supplementary material for: A citation analysis of (f)MRI papers that cited Lieberman and Cunningham (2009) to justify their statistical threshold
Source: PLoS One. 2024 Sep 3;19(9):e0309813. doi: 10.1371/journal.pone.0309813 (PMC11371206; doi:10.1371/journal.pone.0309813)
Supplement: S1 Data — (XLSX) [file pone.0309813.s001.xlsx]

## Sheet: data sheet
Paper #	Authors	Article Title	Source Title	Publication Year	Volume	Issue	Start Page	End Page	Article Number	DOI	DOI Link	Pubmed Id	Citing line	Cited to justify (f)MRI stat threshold setting: 1=Yes; 0=No	Stat threshold: 0=used preset FWE-/FDR-/TFCE- corrected threshold; 1= Punc < 0.005, k=10; 2= Punc < 0.005, k=20; 3=other cluster-extent based (un)corrected thresholds	If other cluster-extent based (un)corrected thresholds, specify:	Justification of deviation from default suggestions	Voxel size is 3.5*3.5*5(mm): 1=Yes; 2=No	If not default voxel size, specify (round up to 1 d.p.):	Smoothing kernel (FWHM) is 6mm: 1=Yes; 2=No	If not default FWHM, specify:		Comment
1	Santamaria-Garcia, H; Ogonowsky, N; Baez, S; Palacio, N; Reyes, P; Schulte, M; Lopez, A; Matallana, D; Ibanez, A	Neurocognitive patterns across genetic levels in behavioral variant frontotemporal dementia: a multiple single cases study	BMC NEUROLOGY	2022	22	1			454	10.1186/s12883-022-02954-1	http://dx.doi.org/10.1186/s12883-022-02954-1	36474176	We used a lenient neuroimaging approach to the whole brain (p < 0.001, uncorrected, extent threshold = 50 voxels) as we followed case–control multiple single-case designs. This threshold is suggested for small studies to avoid detrimental effects of liberal primary thresholds on false positives [115] and to obtain a desirable balance between types I and II error rates [116]; it is comparable to a…	1	3	Punc < 0.001, k = 50	NA	2	0.5*0.5*0.5	2	12
2	Gonsalves, MA; Beck, QM; Fukuda, AM; Tirrell, E; Kokdere, F; Kronenberg, EF; Iadarola, ND; Hagberg, S; Carpenter, LL; Barredo, J	Mechanical Affective Touch Therapy for Anxiety Disorders: Effects on Resting State Functional Connectivity	NEUROMODULATION	2022	25	8	1431	1442		10.1016/j.neurom.2021.10.007	http://dx.doi.org/10.1016/j.neurom.2021.10.007	35088729	Our small sample size also limits our power to detect small-to-medium effect sizes, and we acknowledge the potential for Type II error.99	0
3	Jorge-Smeding, E; Polakof, S; Bonnet, M; Durand, S; Centeno, D; Petera, M; Taussat, S; Cantalapiedra-Hijar, G	Untargeted metabolomics confirms the association between plasma branched chain amino acids and residual feed intake in beef heifers	PLOS ONE	2022	17	11			e0277458	10.1371/journal.pone.0277458	http://dx.doi.org/10.1371/journal.pone.0277458	36445891	As suggested by Lieberman et al. [55], there is traditionally too great emphasis on avoiding false positives, and that greater attention should be given to avoiding false negatives.	0
4	Wong, S; Wei, G; Husain, M; Hodges, JR; Piguet, O; Irish, M; Kumfor, F	Altered reward processing underpins emotional apathy in dementia	COGNITIVE AFFECTIVE & BEHAVIORAL NEUROSCIENCE	2023	23	2	354	370		10.3758/s13415-022-01048-2	http://dx.doi.org/10.3758/s13415-022-01048-2	36417157	To boost power to detect meaningful signal, while controlling for false positives, clusters were extracted voxel-wise and corrected using a false discovery rate of q = 0.05 (Bennett et al., 2009). This yielded corrected p-values < 0.005 from the data. In addition, a conservative cluster extent threshold of 100 contiguous voxels was applied to reduce the likelihood of false positives (Lieberman an…	1	0
5	Radoman, M; Gorka, SM	Intolerance of uncertainty and functional connectivity of the anterior insula during anticipation of unpredictable reward	INTERNATIONAL JOURNAL OF PSYCHOPHYSIOLOGY	2023	183		1	8		10.1016/j.ijpsycho.2022.09.003	http://dx.doi.org/10.1016/j.ijpsycho.2022.09.003	36122824	In order to conduct an exploratory whole-brain analysis, we initially set the significance at p < 0.005 (uncorrected) with a cluster extent threshold of >50 contiguous voxels to balance between type I and type II errors to generate results for subsequent hypothesis testing (Lieberman and Cunningham, 2009).	1	3	Punc < 0.001, k = 50	NA	2	3.4*3.4*3	2	8
6	Zabik, NL; Peters, C; Iadipaolo, A; Marusak, HA; Rabinak, CA	Comparison of behavioral and brain indices of fear renewal during a standard vs. novel immersive reality Pavlovian fear extinction paradigm in healthy adults	BEHAVIOURAL BRAIN RESEARCH	2023	437				114154	10.1016/j.bbr.2022.114154	http://dx.doi.org/10.1016/j.bbr.2022.114154	36244544	We considered clusters significant at a 10-voxel threshold [49].	1	0
7	Menelaou, G; Persson, J; Olofsson, JK	Hippocampal subfield volumes and olfactory performance: Emerging longitudinal associations over a 5-year interval	NEUROPSYCHOLOGIA	2022	176				108353	10.1016/j.neuropsychologia.2022.108353	http://dx.doi.org/10.1016/j.neuropsychologia.2022.108353	36210600	As this is the first study of its kind in human participants, we did not have any strong a-priori hypotheses about HC sub-regional specificity and the associations with OI performance. We therefore decided not to adjust our analyses using correction for multiple comparisons in order to minimize the risk of type-2 errors (Althouse, 2016; Lieberman and Cunningham, 2009).	1	3	?	?	2	1*1*1	?
8	Van Cutsem, J; Van Schuerbeek, P; Pattyn, N; Raeymaekers, H; De Mey, J; Meeusen, R; Roelands, B	A drop in cognitive performance, whodunit? Subjective mental fatigue, brain deactivation or increased parasympathetic activity? It's complicated!	CORTEX	2022	155		30	45		10.1016/j.cortex.2022.06.006	http://dx.doi.org/10.1016/j.cortex.2022.06.006	35964356	To reduce the chance for false positives, a voxel threshold at p < .001 was set and only a minimum cluster size of 20 voxels was considered as significant to correct for multiple comparisons (Lieberman & Cunningham, 2009).	1	3	Punc < 0.001, k = 20	NA	2	3.8*3.8*3.8	2	8
9	Healey, K; Fang, Z; Smith, A; Zemek, R; Ledoux, AA	Adolescents with a concussion have altered brain network functional connectivity one month following injury when compared to adolescents with orthopedic injuries	NEUROIMAGE-CLINICAL	2022	36				103211	10.1016/j.nicl.2022.103211	http://dx.doi.org/10.1016/j.nicl.2022.103211	36182818	A cluster threshold of p < 0.05 with family-wise error (FWE) correcting for multiple comparisons (Stephens et al., 2018a, Stephens et al., 2018b) with an extent threshold of 10 voxels (Lieberman and Cunningham, 2009) was considered significant.	1	0
10	Hofhansel, L; Weidler, C; Clemens, B; Habel, U; Votinov, M	Personal insult disrupts regulatory brain networks in violent offenders	CEREBRAL CORTEX	2023	33	8	4654	4664		10.1093/cercor/bhac369	http://dx.doi.org/10.1093/cercor/bhac369	36124828	For maximum transparency, and to remain true to our explorative approach, we also report the results at Puncorrected < 0.005 (Lieberman and Cunningham 2009).	1	3	Punc < 0.005, k = 0	NA	2	3*3*3	2	8
11	Goldman, DA; Sankar, A; Rich, A; Kim, JA; Pittman, B; Constable, RT; Scheinost, D; Blumberg, HP	A graph theory neuroimaging approach to distinguish the depression of bipolar disorder from major depressive disorder in adolescents and young adults	JOURNAL OF AFFECTIVE DISORDERS	2022	319		15	26		10.1016/j.jad.2022.09.016	http://dx.doi.org/10.1016/j.jad.2022.09.016	36103935	Post-hoc exploratory seed connectivity analyses were considered significant at p < 0.005, cluster >20 voxels to balance for type I and II errors, as reported previously (Lieberman and Cunningham, 2009).	1	2			2	1*1*1	1
12	Wynn, JS; Liu, ZX; Ryan, JD	Neural Correlates of Subsequent Memory-Related Gaze Reinstatement	JOURNAL OF COGNITIVE NEUROSCIENCE	2022	34	9	1547	1562		10.1162/jocn_a_01761	http://dx.doi.org/10.1162/jocn_a_01761	34272959	1) As an exploratory analysis, we used a relatively lenient threshold of p = .005 with a 10-voxel extension (no correction), which can also facilitate future meta-analyses (Lieberman & Cunningham, 2009). 2) For this whole-brain voxel-wise analysis, we used a threshold of p = .005 with a 10-voxel extension (uncorrected; see Lieberman & Cunningham, 2009).	1	1			2	3*3*3.5	1
13	Long, XP; Wang, XL; Tian, FF; Cao, Y; Xie, HS; Jia, ZY	Altered brain activation during reward anticipation in bipolar disorder	TRANSLATIONAL PSYCHIATRY	2022	12	1			300	10.1038/s41398-022-02075-w	http://dx.doi.org/10.1038/s41398-022-02075-w	35902559	The threshold was set at p < 0.005 (voxel level), with SDM-z > 1 (peak height) and a cluster size ≥10 voxels, since it was found to be optimally balanced sensitivity and specificity in AES-SDM meta-analysis and was adopted by most of the previous AES-SDM studies [49, 51, 52].	0									AES-SDM meta-analysis
14	Moon, H; Nam, G; Hur, JW	Neural correlates of affective theory of mind in medication-free nonsuicidal self-injury: An fMRI study	FRONTIERS IN PSYCHIATRY	2022	13				850794	10.3389/fpsyt.2022.850794	http://dx.doi.org/10.3389/fpsyt.2022.850794	35935406	In this study, we used a threshold of uncorrected p < 0.001 with a cluster size of 20 voxels (k ≥ 20) (T = 3.45), which is stricter than Lieberman’s proposal (uncorrected p < 0.005, k ≥ 20 voxel threshold, equivalent to a false discovery rate of 0.05) which was suggested with the aim of minimizing the risk of type I (false-positive) errors (54–56).	1	3	Punc < 0.001, k = 20	More stringent	2	2.5*2.5*3.4	1
15	Colas, JT; Dundon, NM; Gerraty, RT; Saragosa-Harris, NM; Szymula, KP; Tanwisuth, K; Tyszka, JM; van Geen, C; Ju, HR; Toga, AW; Gold, JI; Bassett, DS; Hartley, CA; Shohamy, D; Grafton, ST; O'Doherty, JP	Reinforcement learning with associative or discriminative generalization across states and actions: fMRI at 3 T and 7 T	HUMAN BRAIN MAPPING	2022	43	15	4750	4790		10.1002/hbm.25988	http://dx.doi.org/10.1002/hbm.25988	35860954	Strictly aiming for the rigor of quantitative parametric regressors, the default thresholds for statistical significance and cluster extent were preset at standard levels of p < .005 and k ≥ 10 voxels (Forman et al., 1995; Lieberman & Cunningham, 2009).	1	1			2	1.2*1.2*1.2	2	2
16	Rischer, KM; Anton, F; Gonzalez-Roldan, AM; Montoya, P; van der Meulen, M	Better Executive Functions Are Associated With More Efficient Cognitive Pain Modulation in Older Adults: An fMRI Study	FRONTIERS IN AGING NEUROSCIENCE	2022	14				828742	10.3389/fnagi.2022.828742	http://dx.doi.org/10.3389/fnagi.2022.828742	35875790	nother reason for the relatively small neural effects (apart from the neural pain response) could have been that complex cognitive and affective processes, such as cognitive pain modulation, are associated with a relatively larger intra- and inter-person variability in neural activation patterns than e.g., pure sensory or motor phenomena (Lieberman and Cunningham, 2009).	0
17	Gao, X; Su, BH; Sun, ZF; Xu, L; Wei, YX; Wu, DW	Patterns of Gray and White Matter Volume Alterations in Patients With Post-Traumatic Anosmia: A Voxel-Based Morphometry Study	FRONTIERS IN NEUROLOGY	2022	13				690760	10.3389/fneur.2022.690760	http://dx.doi.org/10.3389/fneur.2022.690760	35860485	A whole-brain threshold of p < 0.001 uncorrected was considered as statistically significant (25), and was used in combination with a non-stationary threshold to balance the risks of Type-I and Type-II errors (26). The non-stationary cluster extent threshold was computed within the xjview (http://alivelearn.net/xjview).	1	3	Punc < 0.001, k = non-stationary	k determined by xjview; NA regarding P	2	0.5*0.5*1	2	8
18	Eggins, P; Wong, S; Wei, G; Hodges, JR; Husain, M; Piguet, O; Irish, M; Kumfor, F	A shared cognitive and neural basis underpinning cognitive apathy and planning in behavioural-variant frontotemporal dementia and Alzheimer's disease	CORTEX	2022	154		241	253		10.1016/j.cortex.2022.05.012	http://dx.doi.org/10.1016/j.cortex.2022.05.012	35785566	Clusters were extracted using a statistical threshold set at p < .001 uncorrected for multiple comparisons. This approach aims to balance Type I and Type II error (see also Noble et al., 2020). In addition, a conservative cluster extent threshold of 100 contiguous voxels was applied to reduce the likelihood of false positives (Lieberman et al., 2009).	1	3	Punc < 0.001, k = 100	NA	2	1*1*1	2	3
19	Grieder, M; Soravia, LM; Tschuemperlin, RM; Batschelet, HM; Federspiel, A; Schwab, S; Morishima, Y; Moggi, F; Stein, M	Right Inferior Frontal Activation During Alcohol-Specific Inhibition Increases With Craving and Predicts Drinking Outcome in Alcohol Use Disorder	FRONTIERS IN PSYCHIATRY	2022	13				909992	10.3389/fpsyt.2022.909992	http://dx.doi.org/10.3389/fpsyt.2022.909992	35845462	Therefore, in order to avoid not only type I, but also type II errors (75), the present results should be considered as neurophysiologically meaningful, which should of course be corroborated by replication in future studies.	0
20	Zimmermann, G; Joly, L; Schoepfer, P; Doyen, M; Roch, V; Grignon, R; Salvi, P; Marie, PY; Benetos, A; Verger, A	Interactions Between Brain F-18-FDG PET Metabolism and Hemodynamic Parameters at Different Ages of Life: Results From a Prospective Cross-Sectional Study	FRONTIERS IN AGING NEUROSCIENCE	2022	14				908063	10.3389/fnagi.2022.908063	http://dx.doi.org/10.3389/fnagi.2022.908063	35837479	All reported clusters were corrected for cluster volume based on Monte-Carlo simulations to avoid type II errors (Lieberman and Cunningham, 2009).	0
21	Chen, JX; Tian, C; Zhang, Q; Xiang, H; Wang, RP; Hu, XF; Zeng, XC	Changes in Volume of Subregions Within Basal Ganglia in Obsessive-Compulsive Disorder: A Study With Atlas-Based and VBM Methods	FRONTIERS IN NEUROSCIENCE	2022	16				890616	10.3389/fnins.2022.890616	http://dx.doi.org/10.3389/fnins.2022.890616	35794954	Compared with the VBM method, Atlas-based method has a lower false-positive rate caused by noise (Lieberman and Cunningham, 2009) and fewer comparisons, which reduce the strictness of multiple comparison correction, thus having advantages partly.	0
22	Nam, G; Moon, H; Lee, JH; Hur, JW	Self-referential processing in individuals with nonsuicidal self-injury: An fMRI study	NEUROIMAGE-CLINICAL	2022	35				103058	10.1016/j.nicl.2022.103058	http://dx.doi.org/10.1016/j.nicl.2022.103058	35671558	Significant activations were reported with a threshold of uncorrectedP <.001 and a cluster extent threshold of k ≥ 20 voxels to minimize the chance of Type I errors and to enhance the statistical power of the fMRI analysis (Eklund et al., 2016, Poldrack, 2011, Roiser et al., 2016). This threshold was more stringent than the uncorrectedP <.005, k ≥ 20, equivalent to a false discovery rate (FDR) of…	1	3	Punc < 0.001, k = 20	More stringent	2	0.8*0.8*0.8	1
23	Peng, SL; Xu, PF; Jiang, YY; Gong, GL	Activation network mapping for integration of heterogeneous fMRI findings	NATURE HUMAN BEHAVIOUR	2022	6	10	1417	+		10.1038/s41562-022-01371-1	http://dx.doi.org/10.1038/s41562-022-01371-1	35654963	Factors contributing to low reproducibility can be categorized into two groups31,32,33.	0
24	Nunez-Regueiro, F; Jamain, L; Laurent-Chevalier, M; Nakhili, N	School Engagement in Times of Confinement: A Stress Process Approach	JOURNAL OF YOUTH AND ADOLESCENCE	2022	51	7	1257	1272		10.1007/s10964-022-01621-5	http://dx.doi.org/10.1007/s10964-022-01621-5	35553321	Because the study explores a new model, regression and correlation coefficients were considered significant for probability values under 10%, thus minimizing the risk of missing out important evidence about stress processes (i.e., minimization of Type II error; Lieberman & Cunningham, 2009).	0
25	Kim, BR; Hur, JW; Park, DS; Moon, HR; Choi, SW	Increased neural responses to negative facial emotions and their relationship with dysfunctional attitudes among unmedicated individuals with major depressive disorder	CURRENT PSYCHOLOGY	2023	42	24	20409	20420		10.1007/s12144-022-03144-5	http://dx.doi.org/10.1007/s12144-022-03144-5		The threshold of significance to minimize the chance of Type I error in the fMRI analysis was p < 0.005 and k ≥ 50 (t = 3.28) (Eklund et al., 2016; Roiser et al., 2016). This threshold was more conservative than Lieberman and Cunningham’s recommendation of Puncorrected < 0.005 and k ≥ 20 extent threshold, which was equivalent to a false discovery rate of 0.05 (Lieberman & Cunningham, 2009).	1	3	Punc < 0.005, k = 50	More stringent	2	3.3*3.3*5	2	8
26	Prena, K; Molina, D; Waller, V; Cheng, H; Newman, SD	Using Neuroimaging Techniques to Link Game Rewards to Memory Through Activity in the Hippocampus	JOURNAL OF MEDIA PSYCHOLOGY-THEORIES METHODS AND APPLICATIONS	2023	35	1	28	39		10.1027/1864-1105/a000343	http://dx.doi.org/10.1027/1864-1105/a000343		Using Gaussian random field theory, the cluster-corrected threshold was obtained in order to correct for multiple corrections. The uncorrected p value used in the calculation was .001 (Lieberman & Cunningham, 2009).	1	0
27	Donnelly, B; Foroughi, N; Williams, M; Touyz, S; Madden, S; Kohn, M; Clark, S; Sachdev, P; Peduto, A; Caterson, I; Russell, J; Hay, P	Neural Response to Low Energy and High Energy Foods in Bulimia Nervosa and Binge Eating Disorder: A Functional MRI Study	FRONTIERS IN PSYCHOLOGY	2022	13				687849	10.3389/fpsyg.2022.687849	http://dx.doi.org/10.3389/fpsyg.2022.687849	35529565	Using the well-accepted and widely used fMRI thresholding guidelines published by Lieberman and Cunningham (2009), second-level analyses were completed using a combined statistical threshold of p < 0.005 and a voxel cluster size threshold of 10 contiguous voxels, which produces the ideal balance between Type I and Type II error rates.	1	1			2	2*2*2	1
28	Schwarz, C; Benson, GS; Antonenko, D; Horn, N; Kobe, T; Klimecki, O; Sommer, W; Wirth, M; Floel, A	Negative affective burden is associated with higher resting-state functional connectivity in subjective cognitive decline	SCIENTIFIC REPORTS	2022	12	1			6212	10.1038/s41598-022-10179-y	http://dx.doi.org/10.1038/s41598-022-10179-y	35418579	As in our previous studies44,45, the statistical parametric maps obtained for each network seed were thresholded using a joint cluster-forming height threshold of p < 0.005 (uncorrected) and extent threshold of p < 0.05 corrected for multiple comparisons using false discovery rate (FDR)50 to account for the large number of comparisons in a seed-to-voxel analysis. The usage of p < 0.005 (uncorrect…	1	0
29	Roybal, DJ; Cosgrove, VE; Kelley, R; Shoukry, RS; Larios, RM; Novy, B; Chang, KD; Garrett, AS	Aberrant Neural Response to Social Exclusion Without Significantly Greater Distress in Youth With Bipolar Disorder: Preliminary Findings	FRONTIERS IN PSYCHIATRY	2022	13				687052	10.3389/fpsyt.2022.687052	http://dx.doi.org/10.3389/fpsyt.2022.687052	35432046	While our cluster-forming threshold of p = 0.005 is somewhat more liberal than the traditional setting of p = 0.001 (29), it is recommended for reducing Type II error in fMRI studies of social and affective processes, which have small effect sizes and weak statistical power due to the complexity of these psychological processes (30,31). In addition, this threshold is similar to previous studies e…	1	0
30	Saito, DN; Fujisawa, TX; Yanaka, HT; Fujii, T; Kochiyama, T; Makita, K; Tomoda, A; Okazawa, H	Development of attentional networks during childhood and adolescence: A functional MRI study	NEUROPSYCHOPHARMACOLOGY REPORTS	2022	42	2	191	198		10.1002/npr2.12246	http://dx.doi.org/10.1002/npr2.12246	35266330	We determined a height threshold of P = .001 without correction for multiple comparisons and an extent threshold of a cluster size of k > 30 voxels because the risk of type II errors must be minimized while the risk of type I errors must also be reduced.16, 17	1	3	Punc < 0.001, k = 30	NA	1		2	8
31	Diaz-Rivera, MN; Birba, A; Fittipaldi, S; Mola, D; Morera, Y; de Vega, M; Moguilner, S; Lillo, P; Slachevsky, A; Campo, CG; Ibanez, A; Garcia, AM	Multidimensional inhibitory signatures of sentential negation in behavioral variant frontotemporal dementia	CEREBRAL CORTEX	2022	33	2	403	420		10.1093/cercor/bhac074	http://dx.doi.org/10.1093/cercor/bhac074	35253864	As this is an exploratory study with a modest sample size, statistical significance was set to P < 0.001, uncorrected, with an extent threshold of 30 voxels. These parameters match recommended lower limits for the power levels reached by our study (Woo et al. 2014), circumventing biases of liberal primary thresholds on false positives and achieving good balance between Type-I and Type-II errors (…	1	3	Punc < 0.001, k = 30	Based on prior studies	2	3*3*3	2	10
32	Strikwerda-Brown, C; Ahmed, RM; Piguet, O; Irish, M	Try to see it my way-Examining the relationship between visual perspective taking and theory of mind in frontotemporal dementia	BRAIN AND COGNITION	2022	157				105835	10.1016/j.bandc.2021.105835	http://dx.doi.org/10.1016/j.bandc.2021.105835	35007869	Significant clusters were extracted at a threshold of p < .001 uncorrected, with a cluster extent cut-off of 200 contiguous voxels. This statistical approach takes into consideration the small sample size and balances the risk of Type I versus Type II errors (Lieberman & Cunningham, 2009).	1	3	Punc < 0.001, k = 200	NA	2	1*1*1	2	3
33	Deng, L; Hu, HY	Fine-Grained Urban Functional Region Identification via Mobile App Usage Data	MOBILE INFORMATION SYSTEMS	2022	2022				6434598	10.1155/2022/6434598	http://dx.doi.org/10.1155/2022/6434598		In addition, we also consider type I error and type II error with confusion matrix [24], as well as running time.	0
34	Xiao, FL; Caciagli, L; Wandschneider, B; Joshi, B; Vos, SB; Hill, A; Galovic, M; Long, LL; Sone, D; Trimmel, K; Sander, JW; Zhou, D; Thompson, PJ; Baxendale, S; Duncan, JS; Koepp, MJ	Effect of Anti-seizure Medications on Functional Anatomy of Language: A Perspective From Language Functional Magnetic Resonance Imaging	FRONTIERS IN NEUROSCIENCE	2022	15				787272	10.3389/fnins.2021.787272	http://dx.doi.org/10.3389/fnins.2021.787272	35280343	An exploratory statistical threshold was set at p < 0.005 uncorrected with a 10-voxel minimum cluster size extent threshold, for positive and negative correlations separately (Lieberman and Cunningham, 2009; Trimmel et al., 2018; Caciagli et al., 2019).	1	1			2	3.8*3.8*2.5	2	8
35	Schmidbauer, V; Nenning, KH; Schwarz, M; Foesleitner, O; Mayr-Geisl, G; Yildirim, MS; Pirker, S; Moser, D; Denk, D; Prayer, D; Trimmel, K; Langs, G; Baumgartner, C; Pataraia, E; Kasprian, G; Bonelli, S	Imaging visuospatial memory in temporal lobe epilepsy-Results of an fMRI study	PLOS ONE	2022	17	2			e0264349	10.1371/journal.pone.0264349	http://dx.doi.org/10.1371/journal.pone.0264349	35192676	Although FWE/FDR correction is pivotal to reduce the occurrence of type I error, there is evidence of an increased type II error rate contemporaneously, primarily, with respect to modest samples [43]. Where applicable, we report uncorrected results with a conservative threshold (p<0.001), entailing caution in the interpretation of our findings.	1	3	Punc < 0.001, k = 0	NA	2	1.8*1.8*4	2	8
36	Jia, L; Sung, B; Wang, J	The role of right insula and its functional connectivity in the regulation of negative implicit stereotypes against rural migrant workers	COGNITIVE AFFECTIVE & BEHAVIORAL NEUROSCIENCE	2022	22	4	803	817		10.3758/s13415-022-00988-z	http://dx.doi.org/10.3758/s13415-022-00988-z	35165825	However, to make sure that somewhat less strong activation would not be missed, statistical results under a less stringent cluster-wise correction (p < 0.005 uncorrected, K > 30 voxels, without any mask) also were recorded (Forman et al., 1995; Lieberman & Cunningham, 2009; Ma et al., 2012).	1	3	Punc < 0.005, k = 30	NA	?		2	8
37	Han, PF; Su, T; Chen, H; Hummel, T	Regional brain morphology of the primary somatosensory cortex correlates with spicy food consumption and capsaicin sensitivity	NUTRITIONAL NEUROSCIENCE	2023	26	3	208	216		10.1080/1028415X.2022.2031495	http://dx.doi.org/10.1080/1028415X.2022.2031495	35156563	Analyses were evaluated with a cluster-extent based threshold of p < .0005 (uncorrected) was considered as statistically significant [Citation19] and was used in combination with a nonstationary threshold to balance the risks of Type-I and Type-II errors [Citation20].	1	3	Punc < 0.0005, k = 19	k determined by Monte Carlo simulation via AlphaSim; NA regarding P	2	1*1*1	2	8
38	Tomasello, R; Grisoni, L; Boux, I; Sammler, D; Pulvermuller, F	Instantaneous Neural Processing of Communicative Functions Conveyed by Speech Prosody	CEREBRAL CORTEX	2022	32	21	4885	4901		10.1093/cercor/bhab522	http://dx.doi.org/10.1093/cercor/bhab522	35136980	For the whole-brain source analysis, clusters that survived the threshold of P < 0.001 (uncorrected) were considered significant if they were larger than k > 10 voxels (i.e., cluster-extent based thresholding, Lieberman and Cunningham 2009; Woo et al. 2014).	0									EEG
39	Kumfor, F; Liang, CT; Hazelton, JL; Leyton, CE; Kaizik, C; Devenney, E; Connaughton, E; Langdon, R; Mioshi, E; Kwok, JB; Dobson-Stone, C; Halliday, GM; Piguet, O; Hodges, JR; Landin-Romero, R	Examining the presence and nature of delusions in Alzheimer's disease and frontotemporal dementia syndromes	INTERNATIONAL JOURNAL OF GERIATRIC PSYCHIATRY	2022	37	3				10.1002/gps.5692	http://dx.doi.org/10.1002/gps.5692	35178786	Statistical significance was set at p < 0.005 uncorrected for multiple comparisons, with a conservative cluster extent threshold of 100 voxels, to balance the risk of Type I and Type II error.33	1	3	Punc < 0.005, k = 100	NA	2	1*1*1	2	8
40	Qi, ZZ; Wang, JJ; Gong, JY; Su, T; Fu, SY; Huang, L; Wang, Y	Common and specific patterns of functional and structural brain alterations in schizophrenia and bipolar disorder: a multimodal voxel-based meta-analysis	JOURNAL OF PSYCHIATRY & NEUROSCIENCE	2022	47	1	E32	E47		10.1503/jpn.210111	http://dx.doi.org/10.1503/jpn.210111	35105667	We used the default SDM kernel size and thresholds (full width at half maximum [FWHM] = 20 mm; p = 0.005, uncorrected for false discovery rate; peak height Z = 1; cluster extent = 10 voxels)35–40 as used in many previous studies because they have been validated to optimize sensitivity and specificity and to produce a desirable balance between type I and II error rates.41	0									SDM meta-analysis
41	Zhang, X; Suo, XL; Yang, X; Lai, H; Pan, NF; He, M; Li, QY; Kuang, WH; Wang, S; Gong, QY	Structural and functional deficits and couplings in the cortico-striato-thalamo-cerebellar circuitry in social anxiety disorder	TRANSLATIONAL PSYCHIATRY	2022	12	1			26	10.1038/s41398-022-01791-7	http://dx.doi.org/10.1038/s41398-022-01791-7	35064097	1. Furthermore, many previous studies on SAD were based on region-of-interest (ROI) analyses, although it has been reported that predefined cerebral ROIs are not isolated due to biological factors, which makes it difficult to correct for multiple comparisons and dramatically increases the risk of type II errors [25]. 2. Second, we used whole-brain voxel-wise analysis, different from the ROI analy…	0
42	Doyen, M; Chawki, MB; Heyer, S; Guedj, E; Roch, V; Marie, PY; Tyvaert, L; Maillard, L; Verger, A	Metabolic connectivity is associated with seizure outcome in surgically treated temporal lobe epilepsies: A 18F-FDG PET seed correlation analysis	NEUROIMAGE-CLINICAL	2022	36				103210	10.1016/j.nicl.2022.103210	http://dx.doi.org/10.1016/j.nicl.2022.103210	36208546	The significance threshold was set at p < 0.001, and all reported clusters were corrected for cluster volume based on Monte-Carlo simulations to avoid type II errors (Lieberman & Cunningham, 2009).	0									FDG-PET
43	Chaudhary, S; Zhornitsky, S; Chao, HH; van Dyck, CH; Li, CSR	Hypothalamic Functional Connectivity and Apathy in People with Alzheimer's Disease and Cognitively Normal Healthy Controls	JOURNAL OF ALZHEIMERS DISEASE	2022	90	4	1615	1628		10.3233/JAD-220708	http://dx.doi.org/10.3233/JAD-220708	36314209	As the smaller sample would come with reduced statistical power, we evaluated the voxel-wise findings at the statistical threshold of cluster p < 0.05 FWE-corrected with a cluster-forming voxel p < 0.005, uncorrected [67].	1	0
44	Kosteletou, E; Simos, PG; Kavroulakis, E; Antypa, D; Maris, TG; Liavas, AP; Karakasis, PA; Papadaki, E	Improving the Sensitivity of Task-Related Functional Magnetic Resonance Imaging Data Using Generalized Canonical Correlation Analysis	FRONTIERS IN HUMAN NEUROSCIENCE	2021	15				771668	10.3389/fnhum.2021.771668	http://dx.doi.org/10.3389/fnhum.2021.771668	34970129	Finally, the decision to apply gCCA should be weighted against the necessary compromise between sensitivity and specificity, which largely depends upon the nature of the specific research questions and experimental task(s) employed in a given study (Lieberman and Cunningham, 2009).	0
45	Birba, A; Fittipaldi, S; Escobar, JCC; Campo, CG; Legaz, A; Galiani, A; Rivera, MND; Caro, MM; Alifano, F; Pina-Escudero, SD; Cardona, JF; Neely, A; Forno, G; Carpinella, M; Slachevsky, A; Serrano, C; Sedeno, L; Ibanez, A; Garcia, AM	Multimodal Neurocognitive Markers of Naturalistic Discourse Typify Diverse Neurodegenerative Diseases	CEREBRAL CORTEX	2022	32	16	3377	3391		10.1093/cercor/bhab421	http://dx.doi.org/10.1093/cercor/bhab421	34875690	As this is an exploratory study with a modest sample size per group, statistical significance was set to P < 0.001, uncorrected, with an extent threshold of 50 voxels, as in previous imaging studies (Melloni et al. 2016; Santamaria-García et al. 2017; Sedeño et al. 2017; de la Fuente et al. 2019). These parameters match recommended limits for the study’s power levels (Woo et al. 2014), circumvent…	1	3	Punc < 0.001, k = 50	Based on prior studies	2	3*3*3	2	10
46	Zaiser, AK; Bader, R; Meyer, P	High feature overlap reveals the importance of anterior and medial temporal lobe structures for learning by means of fast mapping	CORTEX	2022	146		74	88		10.1016/j.cortex.2021.07.017	http://dx.doi.org/10.1016/j.cortex.2021.07.017	34839220	Based on previous literature (e.g., Davachi & Wagner, 2002; Dobbins et al., 2003; Staresina & Davachi, 2006), the general p-value threshold for the whole-brain analyses was a priori determined as p < .001, uncorrected, and a minimum cluster size of 10 contiguous voxels was used for the analyses (see also Lieberman & Cunningham, 2009).	1	3	Punc < 0.001, k = 10	Based on prior studies	2	3*3*3	2	7
47	Sala-Padro, J; Miro, J; Rodriguez-Fornells, A; Rifa-Ros, X; Plans, G; Santurino, M; Falip, M; Camara, E	Mapping connectivity fingerprints for presurgical evaluation of temporal lobe epilepsy	BMC NEUROLOGY	2021	21	1			442	10.1186/s12883-021-02469-1	http://dx.doi.org/10.1186/s12883-021-02469-1	34758783	When examining seizure-free vs. non seizure-free patients, an exploratory threshold was applied (p < .005 at voxel-level, uncorrected). This approach is designed to minimize both Type I and Type II errors in a way that facilitates replication of results across future studies [31].	1	3	Punc < 0.005, k = 0	NA	2	3*3*4	2	8
48	Taubner, S; Hauschild, S; Wisniewski, D; Wolter, S; Roth, G; Fehr, T	Neural response to aggressive and positive interactions in violent offenders and nonviolent individuals	BRAIN AND BEHAVIOR	2021	11	12			e2400	10.1002/brb3.2400	http://dx.doi.org/10.1002/brb3.2400	34758197	Statistical thresholds were set according to the suggestions by Lieberman and Cunningham (2009) to reduce the risk of beta error bias in the exploration of fMRI-activation patterns that should be used as a hypothetical basis in consecutive studies.	1	3	Punc < 0.001, k = 10	NA	2	3*3*3.8	2	8
49	Goldman, DA; Sankar, A; Colic, L; Villa, L; Kim, JA; Pittman, B; Constable, RT; Scheinost, D; Blumberg, HP	A graph theory-based whole brain approach to assess mood state differences in adolescents and young adults with bipolar disorder	BIPOLAR DISORDERS	2022	24	4	412	423		10.1111/bdi.13144	http://dx.doi.org/10.1111/bdi.13144	34665907	Post-hoc exploratory seed connectivity analyses were considered significant at p < 0.005, cluster >20 voxels to balance for type I and II errors.29	1	2			2	3.8*3.8*3	1
50	Bara, I; Darda, KM; Kurz, AS; Ramsey, R	Functional specificity and neural integration in the aesthetic appreciation of artworks with implied motion	EUROPEAN JOURNAL OF NEUROSCIENCE	2021	54	9	7231	7259		10.1111/ejn.15479	http://dx.doi.org/10.1111/ejn.15479	34585450	For all group-level analyses, images were thresholded using a voxel-level threshold of p < 0.001 and a voxel-extent (k) of 10 voxels (Lieberman & Cunningham, 2009).	1	3	Punc < 0.001, k = 10	NA	?		2	8
51	Gonzalez-Gomez, R; Rodriguez-Villagra, OA; Schulte, M; Torralva, T; Ibanez, A; Huepe, D; Fittipaldi, S	Neurocognitive factorial structure of executive functions: Evidence from neurotypicals and frontotemporal dementia	CORTEX	2021	145		79	96		10.1016/j.cortex.2021.08.015	http://dx.doi.org/10.1016/j.cortex.2021.08.015	34689034	To control for multiple comparisons, the statistical threshold was set at p < .05 at the cluster level with a voxel-level threshold of p < .001. The minimum cluster size (k) to consider results as significant was set using AlphaSim correction (Rest v1.8 software) (Song et al., 2011), which applies Monte Carlo simulations. The following parameters were used: individual voxel p = .005; rmm = 1; sim…	1	3	Punc < 0.001, k = non-stationary	k determined by AlphaSim; P based on prior studies	2	1*1*1	2	12
52	Wiechert, J; Janzen, A; Achtziger, A; Fehr, T	Neural Correlates of Decisions in Quasi-Realistic, Affective Social Interactions in Individuals With Violence-Related Socialization	FRONTIERS IN BEHAVIORAL NEUROSCIENCE	2021	15				713311	10.3389/fnbeh.2021.713311	http://dx.doi.org/10.3389/fnbeh.2021.713311	34744650	1. In the case that the researchers would consider testing their predictions with statistical tests, it would take thousands of participants in the functional neuroimaging domain to fulfill the requirements for meaningful statistical testing (cf., Lieberman and Cunningham, 2009). 2. Consequently, the multifactorial designs and inappropriate over-correction of type I errors decrease the rate of fa…	0
53	Ramanan, S; Foxe, D; El-Omar, H; Ahmed, RM; Hodges, JR; Piguet, O; Irish, M	Evidence for a pervasive autobiographical memory impairment in	NEUROBIOLOGY OF AGING	2021	108		168	178		10.1016/j.neurobiolaging.2021.09.004	http://dx.doi.org/10.1016/j.neurobiolaging.2021.09.004	34653892	Clusters were extracted using a strict threshold of p<0.001 uncorrected for multiple comparisons with a cluster extent threshold of 50 contiguous voxels to capture changes in smaller subcortical structures, whilst mitigating type I, and type II errors (Lieberman and Cunningham, 2009).	1	3	Punc < 0.001, k = 50	NA	2	1*1*1	2	7
54	Saetta, G; Michels, L; Brugger, P	Where in the Brain is the Other's Hand? Mapping Dysfunctional Neural Networks in Somatoparaphrenia	NEUROSCIENCE	2021	476		21	33		10.1016/j.neuroscience.2021.09.007	http://dx.doi.org/10.1016/j.neuroscience.2021.09.007	34537314	The effects were extracted at p < 0.001 uncorrected at the voxel-wise level, and a cluster extend threshold of k > 25 was applied to exclude spurious findings, as the false-positive results do not cluster in space (Forman et al., 1995, Lieberman and Cunningham, 2009).	1	3	Punc < 0.001, k = 25	NA	2	3.6*3.6*4	1
55	Feng, CL; Yang, Q; Azem, L; Atanasova, KM; Gu, RL; Luo, WB; Hoffman, M; Lis, S; Krueger, F	An fMRI investigation of the intention-outcome interactions in second- and third-party punishment	BRAIN IMAGING AND BEHAVIOR	2022	16	2	715	727		10.1007/s11682-021-00555-z	http://dx.doi.org/10.1007/s11682-021-00555-z	34533770	To correct for multiple comparisons, statistical maps were thresholded at the cluster level using a family-wise error (FWE) correction at p < 0.05 with a cluster-defining threshold of p < 0.005 (Cremers et al., 2017; Lieberman & Cunningham, 2009).	1	0
56	Geisler, M; Ritter, A; Herbsleb, M; Bar, KJ; Weiss, T	Neural mechanisms of pain processing differ between endurance athletes and nonathletes: A functional connectivity magnetic resonance imaging study	HUMAN BRAIN MAPPING	2021	42	18	5927	5942		10.1002/hbm.25659	http://dx.doi.org/10.1002/hbm.25659	34524716	The summary statistic image was thresholded at uncorrected p = .001 with FWE correction at cluster-level, p = .05, based on random field theory (Lieberman & Cunningham, 2009).	1	0
57	Suen, JLK; Yeung, AWK; Wu, EX; Leung, WK; Tanabe, HC; Goto, TK	Effective Connectivity in the Human Brain for Sour Taste, Retronasal Smell, and Combined Flavour	FOODS	2021	10	9			2034	10.3390/foods10092034	http://dx.doi.org/10.3390/foods10092034	34574144	Brain activation by taste and smell is typically smaller in magnitude compared with other sensations, such as vision; therefore, using an uncorrected p threshold may provide a better balance between false negatives and false positives, while still revealing meaningful results [24,67].	0
58	Hutchings, R; Palermo, R; Hazelton, JL; Piguet, O; Kumfor, F	Considering Hemispheric Specialization in Emotional Face Processing: An Eye Tracking Study in Left- and Right-Lateralised Semantic Dementia	BRAIN SCIENCES	2021	11	9			1195	10.3390/brainsci11091195	http://dx.doi.org/10.3390/brainsci11091195	34573215	The statistical threshold was set at p < 0.005, uncorrected for multiple comparisons, with a conservative cluster extent threshold of 150 voxels. This statistical threshold was selected to balance the risk of Type I and Type II error [57,58].	1	3	Punc < 0.005, k = 150	NA	2	1*1*1	2	7
59	Si, RG; Rowe, JB; Zhang, JX	Functional localization and categorization of intentional decisions in humans: A meta-analysis of brain imaging studies	NEUROIMAGE	2021	242				118468	10.1016/j.neuroimage.2021.118468	http://dx.doi.org/10.1016/j.neuroimage.2021.118468	34390878	A lenient threshold (cluster threshold 200 mm3, uncorrected voxel-level threshold p < 0.01, permutation tests with 5,000 iterations) was applied to the contrast analyses between paradigm categories to avoid type II errors (Lieberman and Cunningham, 2009).	0									ALE meta-analysis
60	Gu, LY; Dai, SB; Zhou, C; Gao, T; Wu, JJ; Fang, Y; Guan, XJ; Guo, T; Zheng, R; Jin, CY; Xu, XJ; Song, Z; Tian, J; Yin, XZ; Zhang, MM; Zhang, BR; Yan, YP; Pu, JL	The effect of the PARK16 rs11240572 variant on brain structure in Parkinson's disease	BRAIN STRUCTURE & FUNCTION	2021	226	8	2665	2673		10.1007/s00429-021-02359-9	http://dx.doi.org/10.1007/s00429-021-02359-9	34373950	To balance the type I and type II errors in the multivoxel comparison (Lieberman and Cunningham 2009), both conservative threshold with Gaussian random field (GRF) correction of voxel p = 0.001 and cluster p = 0.05, and preliminary threshold with GRF correction of voxel p = 0.005 and cluster p = 0.05 were employed.	1	0
61	Dixon, ML; Moodie, CA; Goldin, PR; Farb, N; Heimberg, RG; Zhang, JX; Gross, JJ	Frontoparietal and Default Mode Network Contributions to Self-Referential Processing in Social Anxiety Disorder	COGNITIVE AFFECTIVE & BEHAVIORAL NEUROSCIENCE	2022	22	1	187	198		10.3758/s13415-021-00933-6	http://dx.doi.org/10.3758/s13415-021-00933-6	34341966	As a complementary hypothesis generating procedure, we also performed exploratory analyses using a liberal threshold of p < 0.005, with a 5-voxel cluster extent (Lieberman & Cunningham, 2009).	1	3	Punc < 0.005, k = 5	NA	2	3.4*3.4*4.5	2	8
62	Wever, MCM; van Meer, F; Charbonnier, L; Crabtree, DR; Buosi, W; Giannopoulou, A; Androutsos, O; Johnstone, AM; Manios, Y; Meek, CL; Holst, JJ; Smeets, PAM	Associations between ghrelin and leptin and neural food cue reactivity in a fasted and sated state	NEUROIMAGE	2021	240				118374	10.1016/j.neuroimage.2021.118374	http://dx.doi.org/10.1016/j.neuroimage.2021.118374	34245869	In addition, we report results at a secondary arbitrary threshold of p = 0.001, k>19 contiguous voxels to allow for meta-analysis. Such a threshold inflates the risk of false positives, but it is more stringent than the arbitrary threshold used by many studies (Eklund et al., 2016) and much more stringent than recommended by Lieberman and Cunningham (2009).	1	3	Punc < 0.001, k = 19	More stringent	2	4*4*4	2	8
63	Zhang, G; Xu, LC; Zhang, MF; Zou, Y; He, LM; Cheng, YF; Zhang, DS; Zhao, WB; Wang, XY; Wang, PC; Zhang, GY	Changes of the Brain Causal Connectivity Networks in Patients With Long-Term Bilateral Hearing Loss	FRONTIERS IN NEUROSCIENCE	2021	15				628866	10.3389/fnins.2021.628866	http://dx.doi.org/10.3389/fnins.2021.628866	34276277	Types I and II error probabilities (i.e., false-positive and -negative probabilities) are a zero-sum game for any given sample size. Any method that protects more against one type of error is guaranteed to increase the probability of the other kind of error (Lieberman and Cunningham, 2009).	0
64	Romero-Miguel, D; Casquero-Veiga, M; MacDowell, KS; Torres-Sanchez, S; Garcia-Partida, JA; Lamanna-Rama, N; Romero-Miranda, A; Berrocoso, E; Leza, JC; Desco, M,; Soto-Montenegro, ML	A Characterization of the Effects of Minocycline Treatment During Adolescence on Structural, Metabolic, and Oxidative Stress Parameters in a Maternal Immune Stimulation Model of Neurodevelopmental Brain Disorders	INTERNATIONAL JOURNAL OF NEUROPSYCHOPHARMACOLOGY	2021	24	9	734	748		10.1093/ijnp/pyab036	http://dx.doi.org/10.1093/ijnp/pyab036	34165516	In this sense, Bonferroni correction results are too conservative for voxel-based image analyses because they consider independence of the voxels, which is not accurate due to the constant presence of spatial correlation between nearby voxels (Lieberman and Cunningham, 2009; Verger et al., 2018).	0
65	Yang, ZY; Sedikides, C; Izuma, K; Wildschut, T; Kashima, ES; Luo, YLL; Chen, J; Cai, HJ	Nostalgia enhances detection of death threat: neural and behavioral evidence	SCIENTIFIC REPORTS	2021	11	1			12662	10.1038/s41598-021-91322-z	http://dx.doi.org/10.1038/s41598-021-91322-z	34135348	Given that the investigation of the neural basis of nostalgia is still in its infancy, we also ran whole brain analyses with a less strict threshold (p < 0.005, uncorrected for multiple comparisons)48.	1	3	Punc < 0.005, k = 0	NA	2	3.4*3.4*3.5	2	8
66	Spencer, C; Vannest, J; Maas, E; Preston, JL; Redle, E; Maloney, T; Boyce, S	Neuroimaging of the Syllable Repetition Task in Children With Residual Speech Sound Disorder	JOURNAL OF SPEECH LANGUAGE AND HEARING RESEARCH	2021	64	6	2223	2233		10.1044/2020_JSLHR-20-00269	http://dx.doi.org/10.1044/2020_JSLHR-20-00269	33705667	While correcting for multiple comparisons reduces the risk of committing a Type I error, it also increases the risk of committing a Type II error, as it may mask some smaller effects (Lieberman & Cunningham, 2009).	0
67	Favre, P; Kanske, P; Engen, H; Singer, T	Decreased emotional reactivity after 3-month socio-affective but not attention- or meta-cognitive-based mental training: A randomized, controlled, longitudinal fMRI study	NEUROIMAGE	2021	237				118132	10.1016/j.neuroimage.2021.118132	http://dx.doi.org/10.1016/j.neuroimage.2021.118132	33951510	Since the FWE correction might lead to type II error (i.e., non-rejection of the null hypothesis) Lieberman and Cunningham (2009), exploratory analyses were performed at the marginal threshold of p < 0.001 (uncorrected at the voxel level); k > 10.	1	3	Punc < 0.001, k = 10	NA	2	3*3*3	2	8
68	Ashar, YK; Andrews-Hanna, JR; Halifax, J; Dimidjian, S; Wager, TD	Effects of compassion training on brain responses to suffering others	SOCIAL COGNITIVE AND AFFECTIVE NEUROSCIENCE	2021	16	10	1036	1047		10.1093/scan/nsab052	http://dx.doi.org/10.1093/scan/nsab052	33948660	We applied an exploratory threshold of P < 0.001 uncorrected and 10 or more contiguous voxels. This is a commonly used threshold providing a balance between type I and type II error rates. It is most appropriate for hypothesis-generation purposes and aggregation of findings across studies in meta-analyses, especially in whole-brain analyses with limited sample sizes and moderately sized effects (…	1	3	Punc < 0.001, k = 10	NA	2	3.4*3.4*8.5	2	8
69	Tak, S; Lee, S; Park, CA; Cheong, EN; Seok, JW; Sohn, JH; Cheong, C	Altered Effective Connectivity within the Fronto-Limbic Circuitry in Response to Negative Emotional Task in Female Patients with Major Depressive Disorder	BRAIN CONNECTIVITY	2021	11	4	264	277		10.1089/brain.2020.0859	http://dx.doi.org/10.1089/brain.2020.0859	33403894	1. The SPMs of the t-statistic were thresholded at uncorrected p < 0.005 with extent size >10 voxels (Lieberman and Cunningham, 2009). 2. Although Lieberman and Cunningham (2009) reported simulations demonstrating that uncorrected p < 0.005 with extent size >10 voxels can produce an appropriate balance between Type I (false alarms) and Type II (missing true effects) error rates, a more conservati…	1	1			2	2*2*3.5	1
70	Baez, S; Fittipaldi, S; de la Fuente, LA; Carballo, M; Ferrando, R; Garcia-Cordero, I; Campo, CG; Garcia, AM; Sedeno, L; Ibanez, A	Empathy deficits and their behavioral, neuroanatomical, and functional connectivity correlates in smoked cocaine users	PROGRESS IN NEURO-PSYCHOPHARMACOLOGY & BIOLOGICAL PSYCHIATRY	2021	110				110328	10.1016/j.pnpbp.2021.110328	http://dx.doi.org/10.1016/j.pnpbp.2021.110328	33865925	Third, given our modest sample size and the exploratory nature of our study, all neuroimaging results were reported with uncorrected statistical thresholds (p < 0.001 uncorrected). This threshold avoids detrimental effects of liberal primary thresholds on false positives. Explicit recommendations based on neuroimaging simulations suggests a primary p < 0.001 as a default lower limit and stringent…	1	3	Punc < 0.001, k = 0	More stringent	2	3.6*3.6*4	2	8
71	Hur, JW; Shin, H; Jung, D; Lee, HJ; Lee, S; Kim, GJ; Cho, CY; Choi, S; Lee, SM; Cho, CH	Virtual Reality-Based Psychotherapy in Social Anxiety Disorder: fMRI Study Using a Self-Referential Task	JMIR MENTAL HEALTH	2021	8	4			e25731	10.2196/25731	http://dx.doi.org/10.2196/25731	33851931	In the whole-brain analysis, significant activations were reported with an uncorrected threshold of P<.001 and a cluster extent threshold of k≥20 voxels (equivalent to t=3.55), which is recommended to minimize the risk of type I (false-positive) errors [33,34]. This threshold is stricter than the uncorrected P<.005, k≥20 voxel threshold, which is equivalent to a false discovery rate of .05 [35].	1	3	Punc < 0.001, k = 20	More stringent	2	2.5*2.5*3.4	1
72	Chen, SY; Wang, M; Dong, HH; Wang, LX; Jiang, YC; Hou, X; Zhuang, Q; Dong, GH	Internet gaming disorder impacts gray matter structural covariance organization in the default mode network	JOURNAL OF AFFECTIVE DISORDERS	2021	288		23	30		10.1016/j.jad.2021.03.077	http://dx.doi.org/10.1016/j.jad.2021.03.077	33839555	As this was an exploratory analysis, the association analysis considered a threshold p-value of 0.001. To reduce the false positive rate,we performed a cluster-based correction by using a cluster sizethreshold of 50 voxels at a whole-brain level, to balancetype-I and II errors (Bøen et al., 2019; Lieberman & Cunningham, 2009; Ochmann et al., 2017).	1	3	Punc < 0.001, k = 50	NA	2	1*1*1	2	8
73	Quang, H; Wong, S; Husain, M; Piguet, O; Hodges, JR; Irish, M; Kumfor, F	Beyond language impairment: Profiles of apathy in primary progressive aphasia	CORTEX	2021	139		73	85		10.1016/j.cortex.2021.02.028	http://dx.doi.org/10.1016/j.cortex.2021.02.028	33836304	Following previously reported procedures (Lieberman & Cunningham, 2009), statistical significance for the covariate analyses was set at p < .001, voxelwise, uncorrected for multiple comparisons.	1	3	Punc < 0.001, k = 50	NA	2	1*1*1	?
74	Hakamata, Y; Mizukami, S; Izawa, S; Moriguchi, Y; Hori, H; Matsumoto, N; Hanakawa, T; Inoue, Y; Tagaya, H	Childhood trauma affects autobiographical memory deficits through basal cortisol and prefrontal-extrastriate functional connectivity	PSYCHONEUROENDOCRINOLOGY	2021	127				105172	10.1016/j.psyneuen.2021.105172	http://dx.doi.org/10.1016/j.psyneuen.2021.105172	33831650	Family wise error (FWE) correction was applied as recommended for ROI-to-voxel analysis (Lieberman and Cunningham, 2009).	1	0
75	Siegwart, V; Steiner, L; Pastore-Wapp, M; Benzing, V; Spitzhuttl, J; Schmidt, M; Kiefer, C; Slavova, N; Grotzer, M; Roebers, C; Steinlin, M; Leibundgut, K; Everts, R	The Working Memory Network and Its Association with Working Memory Performance in Survivors of non-CNS Childhood Cancer	DEVELOPMENTAL NEUROPSYCHOLOGY	2021	46	3	249	264		10.1080/87565641.2021.1922410	http://dx.doi.org/10.1080/87565641.2021.1922410	33969767	1. Based on guidelines applicable to imaging studies on complex cognitive functions (Lieberman & Cunningham, Citation2009), all second-level analyses (unless otherwise stated) were thresholded at p < .001 and a minimum extent threshold of 10 voxels (uncorrected for family-wise error (FWE)) was reported. 2. Even though the findings were reported based on imaging guidelines on complex cognitive fun…	1	3	Punc < 0.001, k = 10	NA	2	3*3*3	1
76	Su, FY; Chen, JR; Chen, CM; Huang, YC; Peng, SL	Assessing Age-Related Gray Matter Differences in Young Adults with Voxel-Based Morphometry: The Effect of Field Strengths	BRAIN SCIENCES	2021	11	4			447	10.3390/brainsci11040447	http://dx.doi.org/10.3390/brainsci11040447	33807399	However, the less stringent significance threshold of uncorrected p < 0.001 can strike a better balance between type I and type II errors [30].	1	3	Punc < 0.001, k = 100	NA	2	1*1*1	2	8
77	Yang, LS; Demetriou, L; Wall, MB; Mills, EG; Wing, VC; Thurston, L; Schaufelberger, CN; Owen, BM; Abbara, A; Rabiner, EA; Comninos, AN; Dhillo, WS	The Effects of Kisspeptin on Brain Response to Food Images and Psychometric Parameters of Appetite in Healthy Men	JOURNAL OF CLINICAL ENDOCRINOLOGY & METABOLISM	2021	106	4	E1837	E1848		10.1210/clinem/dgaa746	http://dx.doi.org/10.1210/clinem/dgaa746	33075807	This sample size was selected to give sufficient power to detect a difference in fMRI activity following a hormonal intervention compared with vehicle, which compares favorably with other fMRI studies (20) and our previous work (21, 22).	0
78	Huynh, K; Piguet, O; Kwok, J; Dobson-Stone, C; Halliday, GM; Hodges, JR; Landin-Romero, R	Clinical and Biological Correlates of White Matter Hyperintensities in Patients With Behavioral-Variant Frontotemporal Dementia and Alzheimer Disease	NEUROLOGY	2021	96	13	E1743	E1754		10.1212/WNL.0000000000011638	http://dx.doi.org/10.1212/WNL.0000000000011638	33597290	1. The level of significance was set atp< log10 5 uncorrected formultiple comparisons, with a conservative cluster extentthreshold of k > 50 mm2to minimize Type I error whilebalancing Type II error.28 2. Significance was set at uncorrectedp<0.001 with a cluster-extent threshold of 100 voxels. This ap-proach is designed to minimize type I error while balancingthe risk of type II error.28	1	3	Punc < 0.001, k = 100	NA	2	0.7*3.1*3.5	?
79	Sequeira, SL; Silk, JS; Edershile, EA; Jones, NP; Hanson, JL; Forbes, EE; Ladouceur, CD	From scanners to cell phones: neural and real-world responses to social evaluation in adolescent girls	SOCIAL COGNITIVE AND AFFECTIVE NEUROSCIENCE	2021	16	7	657	669		10.1093/scan/nsab038	http://dx.doi.org/10.1093/scan/nsab038	33769521	To correct for multiple comparisons, we first estimated intrinsic smoothness of the masked functional data using AFNI’s 3dFWHM module with the spatial autocorrelation function (acf) option. These acf parameters were applied to AFNI’s 3dClustSim module. Simulation results revealed the number of voxels needed to meet a pre-determined starting voxel-wise threshold of P < 0.005 and cluster threshold …	1	3	Punc < 0.005, k = non-stationary	k determined by 3dClustSim	2	2.3*2.3*2.3	1
80	Gao, X; Wu, DW; Li, X; Su, BH; Sun, ZF; Nie, BB; Zhang, XL; Wei, YX	Altered glucose metabolism of the olfactory-related cortices in anosmia patients with traumatic brain injury	EUROPEAN ARCHIVES OF OTO-RHINO-LARYNGOLOGY	2021	278	12	4813	4821		10.1007/s00405-021-06754-0	http://dx.doi.org/10.1007/s00405-021-06754-0	33744988	Voxels within the brain regions were statistically analyzed and significant FDG changes regions in those patients were yielded based on a voxel-level height threshold of p < 0.001 (uncorrected) [21] and a non-stationary threshold to balance the risks of Type-I and Type-II errors was used in combination with a cluster-extent threshold of 20 voxels [22].	0									FDG-PET
81	Casquero-Veiga, M; Bueno-Fernandez, C; Romero-Miguel, D; Lamanna-Rama, N; Nacher, J; Desco, M; Soto-Montenegro, ML	Exploratory study of the long-term footprint of deep brain stimulation on brain metabolism and neuroplasticity in an animal model of obesity	SCIENTIFIC REPORTS	2021	11	1			5580	10.1038/s41598-021-82987-7	http://dx.doi.org/10.1038/s41598-021-82987-7	33692388	However, the multiple-comparison strategy followed prevents an underestimation of real effects, and hence a reduction in power41,62.	1	0
82	Sollini, M; Morbelli, S; Ciccarelli, M; Cecconi, M; Aghemo, A; Morelli, P; Chiola, S; Gelardi, F; Chiti, A	Long COVID hallmarks on [18F]FDG-PET/CT: a case-control study	EUROPEAN JOURNAL OF NUCLEAR MEDICINE AND MOLECULAR IMAGING	2021	48	10	3187	3197		10.1007/s00259-021-05294-3	http://dx.doi.org/10.1007/s00259-021-05294-3	33677642	In the case of multiple comparisons, the family-wise error correction was applied, and a p value <0.05 was accepted, to balance type I and type II errors [26].	1	0
83	Han, PF; Musch, M; Abolmaali, N; Hummel, T	Improved Odor Identification Ability and Increased Regional Gray Matter Volume After Olfactory Training in Patients With Idiopathic Olfactory Loss	I-PERCEPTION	2021	12	2			2.04167e+16	10.1177/20416695211005811	http://dx.doi.org/10.1177/20416695211005811	33996020	A cluster-extent-based threshold of p < .001 (uncorrected) was considered as statistically significant (Woo et al., 2014) and was used in combination with a nonstationary threshold to balance the risks of Type-I and Type-II errors (Lieberman & Cunningham, 2009). To control for multiple statistical testing within the entire brain, we maintained a cluster-level false-positive detection rate at p < …	1	3	Punc < 0.005, k = non-stationary	k determined by AlphaSim	2	1*1*1	2	8
84	McPhee, GM; Downey, LA; Wesnes, KA; Stough, C	The Neurocognitive Effects of Bacopa monnieri and Cognitive Training on Markers of Brain Microstructure in Healthy Older Adults	FRONTIERS IN AGING NEUROSCIENCE	2021	13				638109	10.3389/fnagi.2021.638109	http://dx.doi.org/10.3389/fnagi.2021.638109	33692683	1. Given the relatively novel and under-researched intervention in this study, uncorrected maps were also searched for significant voxels p < 0.005 within cluster sizes of ≥10 (Lieberman and Cunningham, 2009), to determine trends within the neuroimaging data. 2. As such, exploratory analysis, uncorrected for multiple comparisons at a stricter p-value (p < 0.005), were utilized to identify small e…	1	1			2	2*2*2	2	5
85	Bittencourt, AML; Bampi, VF; Sommer, RC; Schaker, V; Juruena, MFP; Soder, RB; Franco, AR; Sanvicente-Vieira, B; Grassi-Oliveira, R; Ferreira, PEMS	Cortical thickness and subcortical volume abnormalities in male crack-cocaine users	PSYCHIATRY RESEARCH-NEUROIMAGING	2021	310				111232	10.1016/j.pscychresns.2020.111232	http://dx.doi.org/10.1016/j.pscychresns.2020.111232	33621927	Moreover, in our VBM evaluation, we used TFCE for multiple comparison correction considering a significant p-value of 0.05., whereas in the FreeSurfer evaluation we employed Monte Carlo Null-Z simulation for multiple comparisons correction, which is statistically more stringent (Gerrits et al., 2016; Lieberman and Cunningham, 2009).	1	0
86	Yokum, S; Gearhardt, AN; Stice, E	In search of the most reproducible neural vulnerability factors that predict future weight gain: analyses of data from six prospective studies	SOCIAL COGNITIVE AND AFFECTIVE NEUROSCIENCE	2023	18	1				10.1093/scan/nsab013	http://dx.doi.org/10.1093/scan/nsab013	33515022	Because three studies (Studies 1, 5 and 6) had sample sizes that were not large enough to detect a medium effect (r = 0.30), we decided not to use additional Bonferroni corrections to correct for the number of brain regions and contrasts to avoid the possibility that it leads us to overlook real effects in the form of Type II errors (Lieberman and Cunningham, 2009).	1	3	Punc < 0.001, k = non-stationary	k determined by SPM_ClusterSizeThreshold; NA regarding P	2	3*3*4	1
87	Wang, KS; Delgado, MR	The Protective Effects of Perceived Control During Repeated Exposure to Aversive Stimuli	FRONTIERS IN NEUROSCIENCE	2021	15				625816	10.3389/fnins.2021.625816	http://dx.doi.org/10.3389/fnins.2021.625816	33613186	Unless stated otherwise, for all z-statistics images discussed, we thresholded and corrected for multiple comparisons across the whole brain using a false-discovery rate-corrected voxel-extent threshold of p < 0.05 (Worsley, 2001; Lieberman and Cunningham, 2009).	1	0
88	Urbschat, A; Uppenkamp, S; Anemuller, J	Searchlight Classification Informative Region Mixture Model (SCIM): Identification of Cortical Regions Showing Discriminable BOLD Patterns in Event-Related Auditory fMRI Data	FRONTIERS IN NEUROSCIENCE	2021	14				616906	10.3389/fnins.2020.616906	http://dx.doi.org/10.3389/fnins.2020.616906	33597841	Therefore, the SCIM method might provide a tool for fMRI analysis that to some degree maintains sensitivity with increased specificity (Lieberman and Cunningham, 2009).	0
89	Hitomi, T; Gerrits, R; Hartsuiker, RJ	Using functional near-infrared spectroscopy to study word production in the brain: A picture-word interference study	JOURNAL OF NEUROLINGUISTICS	2021	57				100957	10.1016/j.jneuroling.2020.100957	http://dx.doi.org/10.1016/j.jneuroling.2020.100957		Even though this limitation may be partially remedied with statistical means (i.e., realignment preprocessing and statistically considering the motion parameters within the general linear model framework), choosing a method that is relatively insensitive to articulation-induced noise is important to save time and cost for analyses and to minimize the risk of overcorrection (i.e., Type II error, f…	0									fNIRS
90	Nash, K; Leota, J; Tran, A	Neural processes in antecedent anxiety modulate risk-taking behavior	SCIENTIFIC REPORTS	2021	11	1			2637	10.1038/s41598-021-82229-w	http://dx.doi.org/10.1038/s41598-021-82229-w	33514841	Given that the whole brain correction technique may be biased towards reducing Type I errors in the current study (e.g., correcting for a large number of comparisons in voxels not expected to be involved in either anxiety or decision-making, see73), and the anterior insula is reliably involved in both anxiety and risky decision making, we extracted sLORETA estimates of activation for each frequen…	0									EEG
91	Chevalere, J; Camblats, AM; Laurier, V; Mourre, F; Estival, S; Postal, V	The influence of emotional contexts on mental flexibility in Prader-Willi syndrome	JOURNAL OF INTELLECTUAL DISABILITY RESEARCH	2022	66	1-2	133	150		10.1111/jir.12817	http://dx.doi.org/10.1111/jir.12817	33491829	Although we used the FDR correction instead of more conservative approaches (e.g. Bonferroni) to minimise this possibility, the FDR correction is not exempt from such outcomes in the interpretation of results (Lieberman and Cunningham 2009) and only replication studies may clarify our present findings.	0
92	McGonigal, A; El Youssef, N; Bartolomei, F; Giusiano, B; Guedj, E	Interictal F-18-FDG brain PET metabolism in patients with postictal EEG suppression	EPILEPSY & BEHAVIOR	2021	116				107742	10.1016/j.yebeh.2020.107742	http://dx.doi.org/10.1016/j.yebeh.2020.107742	33493809	The between-group SPM(T) maps were obtained at aheight threshold (voxel-level significance) of p < 0.001, corrected for the cluster volume after Monte-Carlo simulations (k > 86) to avoid type II errors as recommended [17], using initially age and gender as nuisance variables.	0									FDG-PET
93	Mathes, GH; van Dijk, J; Kiessling, W; Steinbauer, MJ	Extinction risk controlled by interaction of long-term and short-term climate change	NATURE ECOLOGY & EVOLUTION	2021	5	3				10.1038/s41559-020-01377-w	http://dx.doi.org/10.1038/s41559-020-01377-w	33462487	This multiple testing approach is conservative at the cost of increased type II error rates54	0
94	Radoman, M; Lieberman, L; Jimmy, J; Gorka, SM	Shared and unique neural circuitry underlying temporally unpredictable threat and reward processing	SOCIAL COGNITIVE AND AFFECTIVE NEUROSCIENCE	2021	16	4	370	382		10.1093/scan/nsab006	http://dx.doi.org/10.1093/scan/nsab006	33449089	In all second-level analyses, we considered activations that survived FWE whole-brain cluster extent correction at P < 0.05, with a cluster size greater than 20 contiguous voxels (volume > 160 mm3; Lieberman and Cunningham, 2009; Han and Glenn, 2018), as significant.	1	0
95	Healey, M; Howard, E; Ungrady, M; Olm, CA; Nevler, N; Irwin, DJ; Grossman, M	More Than Words: Extra-Sylvian Neuroanatomic Networks Support Indirect Speech Act Comprehension and Discourse in Behavioral Variant Frontotemporal Dementia	FRONTIERS IN HUMAN NEUROSCIENCE	2021	14				598131	10.3389/fnhum.2020.598131	http://dx.doi.org/10.3389/fnhum.2020.598131	33519400	For the regression analyses, we report clusters with a minimum of 20 adjacent voxels and surviving a height threshold of p < 0.005, which is recommended for optimal balance of Type I and Type II error rates (Lieberman and Cunningham, 2009).	1	2			2	1*1*1	2	5
96	Kirsch, DE; Tretyak, V; Radpour, S; Weber, WA; Nemeroff, CB; Fromme, K; Strakowski, SM; Lippard, ETC	Childhood maltreatment, prefrontal-paralimbic gray matter volume, and substance use in young adults and interactions with risk for bipolar disorder	SCIENTIFIC REPORTS	2021	11	1			123	10.1038/s41598-020-80407-w	http://dx.doi.org/10.1038/s41598-020-80407-w	33420255	Findings within a priori ROIs were considered significant at p < 0.005 (uncorrected) and clusters ≥ 20 voxels. This threshold was chosen to balance type I and type II errors in preliminary studies as previously described18,35.	1	2			2	1*1*1	?
97	Strikwerda-Brown, C; Ramanan, S; Goldberg, ZL; Mothakunnel, A; Hodges, JR; Ahmed, RM; Piguet, O; Irish, M	The interplay of emotional and social conceptual processes during moral reasoning in frontotemporal dementia	BRAIN	2021	144	3	938	952		10.1093/brain/awaa435	http://dx.doi.org/10.1093/brain/awaa435		Significant clusters were extracted using the TFCE method at a threshold of P < 0.01, FWE corrected, with a cluster extent cut-off of 200 contiguous voxels. Together, the statistical approaches for these neuroimaging analyses take into consideration the relatively large sample size and balance the risk of type I versus type II errors (see Lieberman and Cunningham, 2009).	1	0
98	Landin-Romero, R; Liang, CT; Monroe, PA; Higashiyama, Y; Leyton, CE; Hodges, JR; Piguet, O; Ballard, KJ	Brain changes underlying progression of speech motor programming impairment	BRAIN COMMUNICATIONS	2021	3	3			fcab205	10.1093/braincomms/fcab205	http://dx.doi.org/10.1093/braincomms/fcab205	34541532	We controlled for these confounds by manually setting the statistical threshold at P < 0.001 uncorrected, with a conservative cluster extent threshold of k > 50 mm2 to minimize Type I error while balancing the risk of Type II error.52	1	3	Punc < 0.001, k = 50	NA	2	1*1*1	2	20
99	Li, SM; Daamen, M; Scheef, L; Gaertner, FC; Buchert, R; Buchmann, M; Buerger, K; Catak, C; Dobisch, L; Drzezga, A; Ertl-Wagner, B; Essler, M; Fliessbach, K; Haynes, JD; Incesoy, EI; Kilimann, I; Krause, BJ; Lange, C; Laske, C; Priller, J; Ramirez, A; Reimold, M; Rominger, A; Roy, N; Scheffler, K; Maurer, A; Schneider, A; Spottke, A; Spruth, EJ; Teipel, SJ; Tscheuschler, M; Wagner, M; Wolfsgruber,…	Abnormal Regional and Global Connectivity Measures in Subjective Cognitive Decline Depending on Cerebral Amyloid Status	JOURNAL OF ALZHEIMERS DISEASE	2021	79	2	493	509		10.3233/JAD-200472	http://dx.doi.org/10.3233/JAD-200472	33337359	Considering the small sample size of this novel study, which limits statistical power and increases the risk of false negative findings [80], we supplemented basic analyses (using a stringent cluster-defining voxel threshold of p < 0.001, with p < 0.05, family-wise error (FWE) correction at cluster level) with an exploratory follow-up analysis using a more liberal statistical threshold (cluster-d…	1	0
100	Kyeong, S; Kim, DH	Lesion-based structural and functional networks in patients with step length asymmetry after stroke	NEUROREHABILITATION	2021	48	1	133	138		10.3233/NRE-201555	http://dx.doi.org/10.3233/NRE-201555	33386823	The significance level was set at the threshold P < 0.001 with a cluster of more than 20 voxels to achieve a reasonable compromise between type I and II errors (Lieberman & Cunningham, 2009).	1	3	Punc < 0.001, k = 20	NA	2	1*1*1	?
101	Visser, M; Wong, S; Simonetti, S; Hazelton, JL; Devenney, E; Ahmed, RM; van Langenhove, T; Parker, D; Burrell, JR; Hodges, JR; Kumfor, F	Using a second-person approach to identify disease-specific profiles of social behavior in frontotemporal dementia and Alzheimer's disease	CORTEX	2020	133		236	246		10.1016/j.cortex.2020.09.011	http://dx.doi.org/10.1016/j.cortex.2020.09.011	33137538	All results report analyses with the statistical threshold set at p < .001 uncorrected for multiple comparisons. This approach aims to balance Type I and Type II error (see also Noble et al., 2020). In addition, a conservative cluster extent threshold of 50 voxels was applied to reduce the likelihood of false positives (Lieberman & Cunningham, 2009).	1	3	Punc < 0.001, k = 50	NA	2	1*1*1	2	7
102	Massa, F; Grisanti, S; Brugnolo, A; Doglione, E; Orso, B; Morbelli, S; Bauckneht, M; Origone, P; Filippi, L; Arnaldi, D; De Carli, F; Pardini, M; Pagani, M; Nobili, F; Girtler, N	The role of anterior prefrontal cortex in prospective memory: an exploratory FDG-PET study in early Alzheimer's disease	NEUROBIOLOGY OF AGING	2020	96		117	127		10.1016/j.neurobiolaging.2020.09.003	http://dx.doi.org/10.1016/j.neurobiolaging.2020.09.003	33002765	We set a height threshold of p < 0.001, uncorrected for multiple comparisons at the peak level. As for the correlation among memory test, semantic fluency, PM total score, and brain metabolism a more permissive threshold (p < 0.005) was allowed by the exploratory nature of the present study. This threshold has been suggested to balance between type I and type II errors (Lieberman and Cunningham, …	0									FDG-PET
103	Acosta, H; Kantojarvi, K; Hashempour, N; Pelto, J; Scheinin, NM; Lehtola, SJ; Lewis, JD; Fonov, VS; Collins, DL; Evans, A; Parkkola, R; Lahdesmaki, T; Saunavaara, J; Karlsson, L; Merisaari, H; Paunio, T; Karlsson, H; Tuulari, JJ	Partial Support for an Interaction Between a Polygenic Risk Score for Major Depressive Disorder and Prenatal Maternal Depressive Symptoms on Infant Right Amygdalar Volumes	CEREBRAL CORTEX	2020	30	12	6121	6134		10.1093/cercor/bhaa158	http://dx.doi.org/10.1093/cercor/bhaa158	32676648	Future replication studies and meta-analyses are warranted to further corroborate the GxE interaction effect on infant right amygdalar volumes in a population of European ancestry (Lieberman and Cunningham 2009).	0
104	van Zutphen, L; Siep, N; Jacob, GA; Domes, G; Sprenger, A; Willenborg, B; Goebel, R; Tuscher, O; Arntz, A	Impulse control under emotion processing: an fMRI investigation in borderline personality disorder compared to non-patients and cluster-C personality disorder patients	BRAIN IMAGING AND BEHAVIOR	2020	14	6	2107	2121		10.1007/s11682-019-00161-0	http://dx.doi.org/10.1007/s11682-019-00161-0	31321661	The resulting F-maps were thresholded at p < 0.005 and corrected for multiple comparisons with a cluster-size threshold at p = 0.05, being 13 voxels, to balance type-I and II errors (Lieberman and Cunningham 2009).	1	3	Punc < 0.005, k = 13	k determined by MC simulation by BrainVoyager	2	3*3*3	1
105	Lin, JY; Xu, XR; Hou, YB; Yang, J; Shang, HF	Voxel-Based Meta-Analysis of Gray Matter Abnormalities in Multiple System Atrophy	FRONTIERS IN AGING NEUROSCIENCE	2020	12				591666	10.3389/fnagi.2020.591666	http://dx.doi.org/10.3389/fnagi.2020.591666	33328969	The default kernel size and statistical thresholds [full width at half maximum (FWHM) = 20 mm, p = 0.005, peak height threshold = 1, extent threshold = 10 voxels] were used, which have been validated to optimize the sensitivity and specificity and to produce a desirable balance between Type I and II error rates (Lieberman and Cunningham, 2009; Radua et al., 2012).	0									SDM meta-analysis
106	Levorsen, M; Ito, A; Suzuki, S; Izuma, K	Testing the reinforcement learning hypothesis of social conformity	HUMAN BRAIN MAPPING	2021	42	5	1328	1342		10.1002/hbm.25296	http://dx.doi.org/10.1002/hbm.25296	33245196	To avoid false negative results at the initial univariate analysis stage, we used a statistical threshold of p < .005 voxelwise (uncorrected for multiple comparisons) with a cluster size of 20 voxels within the three anatomical regions of interest (ROIs, see below) (Lieberman & Cunningham, 2009).	1	2			2	3*3*3	2	8
107	Williams, EH; Bilbao-Broch, L; Downing, PE; Cross, ES	Examining the value of body gestures in social reward contexts	NEUROIMAGE	2020	222				117276	10.1016/j.neuroimage.2020.117276	http://dx.doi.org/10.1016/j.neuroimage.2020.117276	32818616	Whole-brain results were evaluated at p < 0.001, k > 20 voxels, uncorrected (Liebermann and Cunningham, 2009).	1	3	Punc < 0.001, k = 20	NA	2	3.5*3.5*3.5	2	5
108	Kim, H	An integrative model of network activity during episodic memory retrieval and a meta-analysis of fMRI studies on source memory retrieval	BRAIN RESEARCH	2020	1747				147049	10.1016/j.brainres.2020.147049	http://dx.doi.org/10.1016/j.brainres.2020.147049	32781090	All ALE maps were thresholded using an uncorrected, voxel-level p < .005 and a minimum cluster size of 500 mm3. While this threshold might be considered lenient by some standards, it was adopted here because (a) the present approach is largely hypothesis-driven, and (b) it is crucial to have a proper balance between Types I and II error (Lieberman and Cunningham, 2009).	0									ALE meta-analysis
109	Monk, AM; Barnes, GR; Maguire, EA	The Effect of Object Type on Building Scene Imagery-an MEG Study	FRONTIERS IN HUMAN NEUROSCIENCE	2020	14				592175	10.3389/fnhum.2020.592175	http://dx.doi.org/10.3389/fnhum.2020.592175	33240069	An uncorrected threshold of p < 0.001 with a cluster extent threshold of >100 voxels was applied to each contrast, in line with numerous other MEG studies (e.g., Lieberman and Cunningham, 2009; Hanslmayr et al., 2011; Kveraga et al., 2011; Kaplan et al., 2012; Cushing et al., 2018; Barry et al., 2019a).	0									MEG
110	Caciagli, L; Allen, LA; He, XS; Trimmel, K; Vos, SB; Centeno, M; Galovic, M; Sidhu, MK; Thompson, PJ; Bassett, DS; Winston, GP; Duncan, JS; Koepp, MJ; Sperling, MR	Thalamus and focal to bilateral seizures	NEUROLOGY	2020	95	17	E2427	E2441		10.1212/WNL.0000000000010645	http://dx.doi.org/10.1212/WNL.0000000000010645	32847951	For completeness, we report whole-brain effects at an exploratory threshold of p < 0.005 uncorrected with a 20-voxel minimum cluster-size threshold (p < 0.005, k = 20).28,29	1	2			2	3.8*3.8*2.4	2	8
111	Shigihara, Y; Hoshi, H; Fukasawa, K; Ichikawa, S; Kobayashi, M; Sakamoto, Y; Negishi, K; Haraguchi, R; Konno, S	Resting-State Magnetoencephalography Reveals Neurobiological Bridges Between Pain and Cognitive Impairment	PAIN AND THERAPY	2021	10	1	349	361		10.1007/s40122-020-00213-0	http://dx.doi.org/10.1007/s40122-020-00213-0	33095348	In this study, we report the source locations of peak level activations at a significance threshold of P = 0.05 (corrected for family-wise error (FWE) rate) and a cluster extent at k > 10 (80 mm3) [39].	1	0
112	Cao, F; Guan, XJ; Ma, YQ; Shao, Y; Zhong, JG	Altered Functional Network Associated With Cognitive Performance in Early Parkinson Disease Measured by Eigenvector Centrality Mapping	FRONTIERS IN AGING NEUROSCIENCE	2020	12				554660	10.3389/fnagi.2020.554660	http://dx.doi.org/10.3389/fnagi.2020.554660	33178007	As stated by historical document, the balance between type I and type II error should be paid attention to, instead of strictly controlling type I error, because type I error could be gradually eliminated when the scientific issues were widely answered and replicated by other researchers(Lieberman and Cunningham, 2009).	0
113	Lee, WG; Reeve, J	Remembering pleasure and personal meaning from episodes of intrinsic motivation: an fMRI study	MOTIVATION AND EMOTION	2020	44	6	810	818		10.1007/s11031-020-09855-1	http://dx.doi.org/10.1007/s11031-020-09855-1		To balance type I and type II error rates (Lieberman & Cunningham, 2009), we had decided to use a relatively liberal voxel-wise threshold.	1	3	Punc < 0.005, k = 54	k determined by MC simulation	2	3.5*3.5*4	2	5
114	Qi, D; Lam, CLM; Wong, JJ; Chang, DHF; Lee, TMC	Positive affect is inversely related to the salience and emotion network's connectivity	BRAIN IMAGING AND BEHAVIOR	2021	15	4	2031	2039		10.1007/s11682-020-00397-1	http://dx.doi.org/10.1007/s11682-020-00397-1	33033982	Since separate multiple linear regression analyses were conducted for the 10 ROIs within the SEN, we applied the false discovery rate (FDR) correction at p < .005 (.05/10), and cluster size >10 (Lieberman and Cunningham 2009).	1	0
115	Dutcher, JM; Eisenberger, NI; Woo, H; Klein, WMP; Harris, PR; Levine, JM; Creswell, JD	Neural mechanisms of self-affirmation's stress buffering effects	SOCIAL COGNITIVE AND AFFECTIVE NEUROSCIENCE	2020	15	10	1086	1096		10.1093/scan/nsaa042	http://dx.doi.org/10.1093/scan/nsaa042	32248237	Due to this being the first study exploring the neural stress buffering effects of self-affirmation, whole brain analyses were calculated at an a priori voxel extent threshold of 20 voxels, P < 0.001 to balance Type I and Type II errors (Lieberman and Cunningham, 2009), and the tables note which clusters are significant at P < 0.05 FDR-corrected.	1	3	Punc < 0.001, k = 20	NA	2	3*3*3	?
116	Flournoy, JC; Vijayakumar, N; Cheng, TW; Cosme, D; Flannery, JE; Pfeifer, JH	Improving practices and inferences in developmental cognitive neuroscience	DEVELOPMENTAL COGNITIVE NEUROSCIENCE	2020	45				100807	10.1016/j.dcn.2020.100807	http://dx.doi.org/10.1016/j.dcn.2020.100807	32759026	Concerns about poorly controlled FWE in cluster-extent thresholding may be most severe when there are no attempts to obtain true smoothness estimates (e.g., by using the smoothing kernel as the smoothing estimate), or when arbitrary cluster extents (e.g., p < .005 and 20 voxels) are selected. Many studies have utilized this latter technique over the years, based on prior methodological recommenda…	0
117	Ross, AJ; Roule, AL; Deveney, CM; Towbin, KE; Brotman, MA; Leibenluft, E; Tseng, WL	A preliminary study on functional activation and connectivity during frustration in youths with bipolar disorder	BIPOLAR DISORDERS	2021	23	3	263	273		10.1111/bdi.12985	http://dx.doi.org/10.1111/bdi.12985	32790927	Results were thresholded at voxel-wise P value of .001, uncorrected, voxel size k ≥ 20,33 given the small sample size and the preliminary nature of the study.	1	3	Punc < 0.001, k = 20	NA	2	2.5*2.5*3	1
118	Becker, M; Kuhn, S; Sommer, T	Verbal insight revisited - dissociable neurocognitive processes underlying solutions accompanied by an AHA! experience with and without prior restructuring	JOURNAL OF COGNITIVE PSYCHOLOGY	2021	33	6-7	659	684		10.1080/20445911.2020.1819297	http://dx.doi.org/10.1080/20445911.2020.1819297		To avoid type II errors, we adopted the more lenient but still widely accepted cluster threshold of p < .005 at the voxel level, (t > 2.96, uncorrected) and the resulting clusters were again whole brain FWE corrected for multiple comparisons at p < .05 (Lieberman & Cunningham, Citation2009).	1	0
119	Alacreu-Crespo, A; Olie, E; Le Bars, E; Cyprien, F; Deverdun, J; Courtet, P	Prefrontal activation in suicide attempters during decision making with emotional feedback	TRANSLATIONAL PSYCHIATRY	2020	10	1			313	10.1038/s41398-020-00995-z	http://dx.doi.org/10.1038/s41398-020-00995-z	32948747	First, the small size of the different groups increased the risk of type-I and type-II errors. This limits the application of stringent corrections44 and the adjustment for several variables.	0
120	Kaiser, L; Weinschrott, H; Quint, I; Blaess, M; Csuk, R; Jung, M; Kohl, M; Deigner, HP	Metabolite Patterns in Human Myeloid Hematopoiesis Result from Lineage-Dependent Active Metabolic Pathways	INTERNATIONAL JOURNAL OF MOLECULAR SCIENCES	2020	21	17			6092	10.3390/ijms21176092	http://dx.doi.org/10.3390/ijms21176092	32847028	Furthermore, as enzyme activity is tightly controlled via several mechanisms, including expression, we omitted FDR-correction of the p value in order to avoid an increase of the type II error (false negatives) [62].	0
121	Rafi, H; Bogacz, F; Sander, D; Klimecki, O	Impact of couple conflict and mediation on how romantic partners are seen: An fMRI study	CORTEX	2020	130		302	317		10.1016/j.cortex.2020.04.036	http://dx.doi.org/10.1016/j.cortex.2020.04.036	32702522	In line with previous research suggesting that cluster-level thresholding with a FWE correction of p < .05 better allows the study of robust effects in affective and social neuroscience, which can be more subtle compared to basic motor and visual effects (Lieberman & Cunningham, 2009), all subsequent whole brain analyses had a significance level set to a cluster-level threshold of p < .05 FWE-cor…	1	0
122	Xu, PF; Van Dam, NT; van Tol, MJ; Shen, XY; Cui, ZX; Gu, RL; Qin, SZ; Aleman, A; Fan, J; Luo, YJ	Amygdala-prefrontal connectivity modulates loss aversion bias in anxious individuals	NEUROIMAGE	2020	218				116957	10.1016/j.neuroimage.2020.116957	http://dx.doi.org/10.1016/j.neuroimage.2020.116957	32442639	or the sake of exploration, we used a lenient threshold that combined height (p ​< ​0.005) and extent (20 voxels) threshold (Lieberman and Cunningham, 2009), which revealed negative associations of activations in bilateral ventral striatum with risk variance (Figure S1) and greater responses of right vlPFC, superior temporal gyrus (STG) and amygdala to potential gain and loss in HA (Figure S2).	1	2			2	3.1*3.1*3.5	2	8
123	Faulmann, I; Descloux, V; Saj, A; Maurer, R	Neuroanatomic Correlates of Distance and Direction Processing During Cognitive Map Retrieval	FRONTIERS IN BEHAVIORAL NEUROSCIENCE	2020	14				130	10.3389/fnbeh.2020.00130	http://dx.doi.org/10.3389/fnbeh.2020.00130	33192354	As reported by Lieberman and Cunningham (2009), wanting at all costs to avoid Type I errors (i.e., false positives) in fMRI research, and especially in tasks allowing multiple cognitive solutions—like ours—may lead to a disproportionate increase in the number of Type II errors. Lieberman and Cunningham (2009) suggest different types of corrections, in order to avoid this; among them are p-value a…	1	3	Punc < 0.001, k = 8	NA	2	3.2*3.2*3.2	2	5
124	Wang, K; Smolker, HR; Brown, MS; Snyder, HR; Hankin, BL; Banich, MT	Association of gamma-aminobutyric acid and glutamate/glutamine in the lateral prefrontal cortex with patterns of intrinsic functional connectivity in adults	BRAIN STRUCTURE & FUNCTION	2020	225	7	1903	1919		10.1007/s00429-020-02084-9	http://dx.doi.org/10.1007/s00429-020-02084-9	32803293	However, one disadvantage of voxel-wise methods is its lower sensitivity or higher likelihood in committing a Type II error (Lieberman and Cunningham 2009), compared to cluster-wise methods (Nichols 2012; Woo et al. 2014). Given that advantages of the two methods are complementary, we reported results with both voxel-wise and cluster-wise methods.	0
125	Hogan, PS; Chen, SX; Teh, WW; Chib, VS	Neural mechanisms underlying the effects of physical fatigue on effort-based choice	NATURE COMMUNICATIONS	2020	11	1			4026	10.1038/s41467-020-17855-5	http://dx.doi.org/10.1038/s41467-020-17855-5	32788604	Whole-brain contrasts for all figures are displayed at p < 0.001 (in yellow) and p < 0.005 with a 10-voxel extent threshold (in red), and statistical inference was performed within the SPM framework using small-volume correction, family-wise error corrected within these independently identified ROIs. These are standard methods used in affective neuroimaging47.	1	0
126	Beames, JR; Gilam, G; Schofield, TP; Schira, MM; Denson, TF	The impact of self-control training on neural responses following anger provocation	SOCIAL NEUROSCIENCE	2020	15	5	558	570		10.1080/17470919.2020.1799860	http://dx.doi.org/10.1080/17470919.2020.1799860	32723156	For all analyses described below, correction of brain activation maps for multiple comparisons was performed by setting a voxel-level threshold at p < .005 (uncorrected) with a minimum cluster-size of 10 contiguous functional voxels (where each voxel corresponds to an anatomical volume of 3 × 2.26 × 2.26). This approach produces a balance between Type I and II error rates (Lieberman & Cunningham,…	1	1			2	2.3*2.3*3	2	5
127	Yazbek, S; Smayra, T; Mallak, I; Hage, S; Sleilaty, G; Atat, C; Hay, JA; Moussa, R	Functional MRI study of language organization in left-handed and right-handed trilingual subjects	SCIENTIFIC REPORTS	2020	10	1			13165	10.1038/s41598-020-70167-y	http://dx.doi.org/10.1038/s41598-020-70167-y	32759954	As a matter of fact, the group map is a result that is obtained with SPM12 after correcting for multiple comparisons with voxelwise thresholding and Family Wise Error correction. This correction is an attempt at finding an appropriate balance between minimizing Type I error (false positives) and avoiding Type II error (omitting true effects)47,48.	1	0
128	Ellmore, TM; Suescun, J; Castriotta, RJ; Schiess, MC	A Study of the Relationship Between Uric Acid and Substantia Nigra Brain Connectivity in Patients With REM Sleep Behavior Disorder and Parkinson's Disease	FRONTIERS IN NEUROLOGY	2020	11				815	10.3389/fneur.2020.00815	http://dx.doi.org/10.3389/fneur.2020.00815	32849245	These tables can be used to confirm replication of results in other exploratory analyses (65) and facilitate meta-analyses (66).	0
129	Fitzgerald, JM; Kinney, KL; Phan, KL; Klumpp, H	Distinct neural engagement during implicit and explicit regulation of negative stimuli	NEUROPSYCHOLOGIA	2020	145				106675	10.1016/j.neuropsychologia.2018.02.002	http://dx.doi.org/10.1016/j.neuropsychologia.2018.02.002	29428771	What constitutes significant neural activity in fMRI research is on-going (Eklund et al., 2016, Woo et al., 2014) and in lieu of a gold standard criterion, we followed current guidelines (Woo et al., 2014) to protect against Type I error, which may be overly conservative (Lieberman and Cunningham, 2009).	0
130	Zhang, X; Luo, Q; Wang, S; Qiu, LH; Pan, NF; Kuang, WH; Lui, S; Huang, XQ; Yang, X; Kemp, GJ; Gong, QY	Dissociations in cortical thickness and surface area in non-comorbid never-treated patients with social anxiety disorder	EBIOMEDICINE	2020	58				102910	10.1016/j.ebiom.2020.102910	http://dx.doi.org/10.1016/j.ebiom.2020.102910	32739867	Second, we used vertex-wise whole brain comparison, different from the ROI analysis adopted in some other studies [[25],[27]], which increases the risk of Type II error dramatically [[105]].	0
131	Zheng, B; Baez, S; Su, L; Xiang, X; Weis, S; Ibanez, A; Garcia, AM	Semantic and attentional networks in bilingual processing: fMRI connectivity signatures of translation directionality	BRAIN AND COGNITION	2020	143				105584	10.1016/j.bandc.2020.105584	http://dx.doi.org/10.1016/j.bandc.2020.105584	32485460	we used a more lenient threshold with an uncorrected p < .001 and minimal cluster size k = 30. The avoidance of multiple comparisons correction was strategic because the statistical power of PPI analyses tends to involve a high proportion of false negatives (O'Reilly et al., 2012). Conversely, the selected thresholding procedure balances the risk of type I and type II errors (Lieberman & Cunningh…	1	3	Punc < 0.001, k = 30	Based on prior studies	2	2.2*2.2*?	2	8
132	Miro, J; Ripolles, P; Sierpowska, J; Santurino, M; Juncadella, M; Falip, M; Rodriguez-Fornells, A	Autobiographical memory in epileptic patients after temporal lobe resection or bitemporal hippocampal sclerosis	BRAIN IMAGING AND BEHAVIOR	2020	14	4	1074	1088		10.1007/s11682-019-00113-8	http://dx.doi.org/10.1007/s11682-019-00113-8	31102166	All statistics are reported at a p < 0.001 uncorrected threshold with 30 voxels of spatial extent (Lieberman and Cunningham 2009).	1	3	Punc < 0.001, k = 30	NA	2	3*3*4	2	8
133	Tseng, J; Poppenk, J	Brain meta-state transitions demarcate thoughts across task contexts exposing the mental noise of trait neuroticism	NATURE COMMUNICATIONS	2020	11	1			3480	10.1038/s41467-020-17255-9	http://dx.doi.org/10.1038/s41467-020-17255-9	32661242	Because of the initial thresholding step, it had an implied p-value threshold of 0.0025. As with the single-task analyses, we then further suppressed supra-threshold voxels within the conjunction p-map that did not satisfy a minimum cluster extent threshold of 250 voxels (1024 mm3). We selected these voxel-wise and extent thresholds to achieve a balance between type I and type II error rate73.	1	3	Punc < 0.0025, k = 250	NA	2	1.6*1.6*1.6	1
134	Bukowski, H; Tik, M; Silani, G; Ruff, CC; Windischberger, C; Lamm, C	When differences matter: rTMS/fMRI reveals how differences in dispositional empathy translate to distinct neural underpinnings of self -other distinction in empathy	CORTEX	2020	128		143	161		10.1016/j.cortex.2020.03.009	http://dx.doi.org/10.1016/j.cortex.2020.03.009	32335328	In order to avoid risks of false negatives (Lieberman & Cunningham, 2009) and because we expected maximal and realistic brain-questionnaire correlation coefficients to be around r = .6 (based on the central tendency of published brain-behavior correlation coefficients in Vul, Harris, Winkielman, & Pashler, 2009) and thus maximal P-values for our sample size (N = 31) to be around .003 (calculated …	1	3	Punc < 0.005, k = 5	NA	2	2*2*4	?
135	Caciagli, L; Wandschneider, B; Centeno, M; Vollmar, C; Vos, SB; Trimmel, K; Long, LL; Xiao, FL; Lowe, AJ; Sidhu, MK; Thompson, PJ; Winston, GP; Duncan, JS; Koepp, MJ	Motor hyperactivation during cognitive tasks: An endophenotype of juvenile myoclonic epilepsy	EPILEPSIA	2020	61	7	1438	1452		10.1111/epi.16575	http://dx.doi.org/10.1111/epi.16575	32584424	The remainder whole-brain effects are reported at an exploratory threshold of P < .005 uncorrected, with a 20-voxel minimum cluster-size threshold.33, 34	1	2			2	3.8*3.8*2.4	2	8
136	Saetta, G; Hanggi, J; Gandola, M; Zapparoli, L; Salvato, G; Berlingeri, M; Sberna, M; Paulesu, E; Bottini, G; Brugger, P	Neural Correlates of Body Integrity Dysphoria	CURRENT BIOLOGY	2020	30	11	2191	+		10.1016/j.cub.2020.04.001	http://dx.doi.org/10.1016/j.cub.2020.04.001	32386532	We used the most conservative thresholding method available in SPM (p < 0.05 FWE voxel-wise) coupled with a cluster extent threshold of k > 25 to further exclude spurious findings. Indeed, false-positive results do not cluster in space [39, 40]	1	0
137	Yan, W; Zhang, RR; Zhou, M; Lu, SP; Li, WM; Xie, SP; Zhang, N	Relationships between abnormal neural activities and cognitive impairments in patients with drug-naive first-episode schizophrenia	BMC PSYCHIATRY	2020	20	1				10.1186/s12888-020-02692-z	http://dx.doi.org/10.1186/s12888-020-02692-z	32503481	this setting should be replicated in future studies, but strict correction should be performed to prevent type I errors [22,23,24,25]	0
138	Manuel, AL; Roquet, D; Landin-Romero, R; Kumfor, F; Ahmed, RM; Hodges, JR; Piguet, O	Interactions between decision-making and emotion in behavioral-variant frontotemporal dementia and Alzheimer's disease	SOCIAL COGNITIVE AND AFFECTIVE NEUROSCIENCE	2020	15	6	681	694		10.1093/scan/nsaa085	http://dx.doi.org/10.1093/scan/nsaa085	32613246	Voxel-wise statistical analyses are reported using a cluster size of at least 50 voxels, at statistical threshold of P < 0.001, uncorrected for multiple comparison. This approach minimizes Type I error while balancing the risk of Type II error (Lieberman and Cunningham, 2009).	1	3	Punc < 0.001, k = 50	NA	2	1*1*1	2	8
139	McGrath, E; Armitage, CJ; Mckie, S; Millar, T; Ab-Ghani, A; Elliott, R	Evidence That Implementation Intentions Enhance Cognitive Training and Reduce Alcohol Consumption in Heavy Drinkers: A Randomized Trial	ANNALS OF BEHAVIORAL MEDICINE	2020	54	6	391	401		10.1093/abm/kaz056	http://dx.doi.org/10.1093/abm/kaz056	31819947	These were performed using the family-wise error (FWE) threshold of p <.05, but effects found at p <0.001 uncorrected are also included for descriptive purposes due to the possibility that such conservative thresholding may be leading to increased Type II errors in the field [39–41].	1	3	Punc < 0.001, k = 0	NA	2	3*3.1*3	1
140	Meteyard, L; Davies, RAI	Best practice guidance for linear mixed-effects models in psychological science	JOURNAL OF MEMORY AND LANGUAGE	2020	112				104092	10.1016/j.jml.2020.104092	http://dx.doi.org/10.1016/j.jml.2020.104092		Thus, this paper reports on the use of LMMs in the context of ongoing concerns regarding statistical best practices across the cognitive and neurosciences (e.g., Carp, 2012a, Carp, 2012b, Chabris et al., 2012, Cumming, 2013a, Cumming, 2013b, Ioannidis, 2005, Kriegeskorte et al., 2009, Lieberman and Cunningham, 2009, Pashler and Wagenmakers, 2012, Simmons et al., 2011, Vul et al., 2009).	0
141	Bhandari, R; Kirilina, E; Caan, M; Suttrup, J; De Sanctis, T; De Angelis, L; Keysers, C; Gazzola, V	Does higher sampling rate (multiband plus SENSE) improve group statistics - An example from social neuroscience block design at 3T	NEUROIMAGE	2020	213				116731	10.1016/j.neuroimage.2020.116731	http://dx.doi.org/10.1016/j.neuroimage.2020.116731	32173409	We use FDR correction rather than FWE correction here to improve sensitivity (Lieberman and Cunningham, 2009; Lindquist and Mejia, 2015), but also provide histograms of t-values to enable scientists to appreciate the effect of MB at any threshold.	1	0
142	Fittipaldi, S; Abrevaya, S; de la Fuente, A; Pascariello, GO; Hesse, E; Birba, A; Salamone, P; Hildebrandt, M; Marti, SA; Pautassi, RM; Huepe, D; Martorell, MM; Yoris, A; Roca, M; Garcia, AM; Sedeno, L; Ibanez, A	A multidimensional and multi-feature framework for cardiac interoception	NEUROIMAGE	2020	212				116677	10.1016/j.neuroimage.2020.116677	http://dx.doi.org/10.1016/j.neuroimage.2020.116677	32101777	However, our analyses were hypothesis-driven and results actually align with previous literature, suggesting that we found a true effect that could have been missed with a more conservative approach (Lieberman and Cunningham, 2009).	0
143	Lelieveld, GJ; Harris, LT; van Dillen, LF	Jumping on the 'bad'wagon? How group membership influences responses to the social exclusion of others	SOCIAL COGNITIVE AND AFFECTIVE NEUROSCIENCE	2020	15	5	571	586		10.1093/scan/nsaa070	http://dx.doi.org/10.1093/scan/nsaa070	32440682	Results were considered significant at an uncorrected threshold P < 0.001 with an extent threshold of 10 continuous voxels. Thresholds were based on recommendations from Lieberman and Cunningham (2009), to produce a desirable balance between Type I and Type II errors.	1	3	Punc < 0.001, k = 10	NA	2	2.8*2.8*2.8	2	8
144	Marin-Lahoz, J; Martinez-Horta, S; Sampedro, F; Pagonabarraga, J; Horta-Barba, A; Bejr-kasem, H; Boti, MA; Fernandez-Bobadilla, R; Pascual-Sedano, B; Perez-Perez, J; Aracil-Bolanos, I; Gironell, A; Gomez-Anson, B; Kulisevsky, J	Measuring impulsivity in Parkinson's disease: a correlational and structural neuroimaging study using different tests	EUROPEAN JOURNAL OF NEUROLOGY	2020	27	8	1478	1486		10.1111/ene.14235	http://dx.doi.org/10.1111/ene.14235	32250513	Voxelwise results were considered significant at P < 0.005 with a minimum cluster size of 50 voxels, a statistical threshold commonly used in the literature for VBM analyses [43-45].	1	3	Punc < 0.005, k = 50	NA	2	1.1*1.1*1.1	2	8
145	Shigihara, Y; Hoshi, H; Shinada, K; Okada, T; Kamada, H	Non-pharmacological treatment changes brain activity in patients with dementia	SCIENTIFIC REPORTS	2020	10	1			6744	10.1038/s41598-020-63881-0	http://dx.doi.org/10.1038/s41598-020-63881-0	32317774	Here, we report the source locations of peak level activations at a significance threshold of p (corrected for family-wise error [FWE]) = 0.05 and a cluster extent at k > 10 (=80 mm3)62.	1	0
146	Horta-Barba, A; Pagonabarraga, J; Martinez-Horta, S; Marin-Lahoz, J; Sampedro, F; Fernandez-Bobadilla, R; Boti, MA; Bejr-Kasem, H; Aracil-Bolanos, I; Perez-Perez, J; Pascual-Sedano, B; Campolongo, A; Izquierdo, C; Gomez-Anson, B; Kulisevsky, J	The Free and Cued Selective Reminding Test in Parkinson's Disease Mild Cognitive Impairment: Discriminative Accuracy and Neural Correlates	FRONTIERS IN NEUROLOGY	2020	11				240	10.3389/fneur.2020.00240	http://dx.doi.org/10.3389/fneur.2020.00240	32373043	Voxelwise imaging results showing p < 0.005 (uncorrected) and a minimum cluster extent size of k = 100 voxels was considered significant (21–23).	1	3	Punc < 0.005, k = 100	NA	2	0.9*0.9*1	2	8
147	Weaverdyck, ME; Lieberman, MD; Parkinson, C	Multivoxel pattern analysis in fMRI: a practical introduction for social and affective neuroscientists	SOCIAL COGNITIVE AND AFFECTIVE NEUROSCIENCE	2020	15	4	487	508		10.1093/scan/nsaa057	http://dx.doi.org/10.1093/scan/nsaa057	32364607	For example, if a participant is given an 8 s window to reappraise a stressful event, it can be difficult or impossible to ascertain when during that 8 s window the start, end, and duration of that reappraisal process actually took place (Lieberman and Cunningham, 2009).	0
148	Higuchi, H; Iwaki, S; Uno, A	Altered visual character and object recognition in Japanese-speaking adolescents with developmental dyslexia	NEUROSCIENCE LETTERS	2020	723				134841	10.1016/j.neulet.2020.134841	http://dx.doi.org/10.1016/j.neulet.2020.134841	32081567	The significant threshold was set at peak level p < 0.005 (uncorrected), and the cluster with 20 or more voxels [23].	1	2			2	3.1*3.1*5	1
149	Li, ZA; Yu, HB; Zhou, YD; Kalenscher, T; Zhou, XL	Guilty by association: How group-based (collective) guilt arises in the brain	NEUROIMAGE	2020	209				116488	10.1016/j.neuroimage.2019.116488	http://dx.doi.org/10.1016/j.neuroimage.2019.116488	31884056	The statistical threshold for the whole-brain exploratory analysis was defined as P ​< ​0.005 uncorrected at peak level with cluster size ≥46 voxels. The reason for us to choose this threshold was threefold: First, as the first neuroimaging study on the neural basis of group-based guilt, the current study, especially the whole-brain univariate analysis, has an exploratory aspect. It is therefore …	1	3	Punc < 0.005, k = 46	NA	2	3.5*3.5*3.5	2	8
150	Noble, S; Scheinost, D; Constable, RT	Cluster failure or power failure? Evaluating sensitivity in cluster-level inference	NEUROIMAGE	2020	209				116468	10.1016/j.neuroimage.2019.116468	http://dx.doi.org/10.1016/j.neuroimage.2019.116468	31852625	Some have argued for more exploratory approaches at the individual study level that can then be gathered together for confirmatory meta-analysis at a later stage (Lieberman and Cunningham, 2009).	0
151	Citron, FMM; Michaelis, N; Goldberg, AE	Metaphorical language processing and amygdala activation in L1 and L2	NEUROPSYCHOLOGIA	2020	140				107381	10.1016/j.neuropsychologia.2020.107381	http://dx.doi.org/10.1016/j.neuropsychologia.2020.107381	32061649	For significance levels, a standard voxel-level threshold of p < 0.005 uncorrected was chosen, along with a cluster-level threshold, corrected for false discovery rate (FDR), of p < 0.05 (Lieberman and Cunningham, 2009).	1	0
152	Lawrence, AV; Cardoza, J; Ryan, L	Medial temporal lobe regions mediate complex visual discriminations for both objects and scenes: A process-based view	HIPPOCAMPUS	2020	30	8	879	891		10.1002/hipo.23203	http://dx.doi.org/10.1002/hipo.23203	32163223	This limitation places particular importance on replication to balance issues of type I and type II error (Lieberman & Cunningham, 2009).	0
153	Madden, EB; Torrence, J; Kendall, DL	Cross-modal generalization of anomia treatment to reading in aphasia	APHASIOLOGY	2021	35	7	875	899		10.1080/02687038.2020.1734529	http://dx.doi.org/10.1080/02687038.2020.1734529		It is becoming more common not to correct for multiple comparisons (Lieberman & Cunningham, Citation2009), especially for studies similar to the current work with a priori comparisons and a small sample size (Ash et al., Citation2011; Kendall et al., Citation2019; Madden et al., Citation2018; Minkina, Martin, Spencer, & Kendall, Citation2018). The decision not to correct for multiple comparisons …	0
154	Salvia, E; Harvey, M; Nazarian, B; Grosbras, MH	Social perception drives eye-movement related brain activity: Evidence from pro- and anti-saccades to faces	NEUROPSYCHOLOGIA	2020	139				107360	10.1016/j.neuropsychologia.2020.107360	http://dx.doi.org/10.1016/j.neuropsychologia.2020.107360	31982482	The voxel-level threshold was set at p < .001, uncorrected for multiple comparisons, with an extent threshold larger than 4 contiguous voxels. This more liberal threshold was chosen to balance type I and type II errors in this specific analysis (Lieberman and Cunningham, 2009).	1	3	Punc < 0.001, k = 4	NA	?		1
155	Chevrier, A; Schachar, RJ	BOLD differences normally attributed to inhibitory control predict symptoms, not task-directed inhibitory control in ADHD	JOURNAL OF NEURODEVELOPMENTAL DISORDERS	2020	12	1			8	10.1186/s11689-020-09311-8	http://dx.doi.org/10.1186/s11689-020-09311-8	32085698	Given the concerns with replication in fMRI (functional magnetic resonance imaging) [39, 40], we perform the same analyses in an independent replication sample of healthy adults and only report TD correlations with SSRT that are present in both samples.	0
156	Vai, B; Serretti, A; Poletti, S; Mascia, M; Lorenzi, C; Colombo, C; Benedetti, F	Cortico-limbic functional connectivity mediates the effect of early life stress on suicidality in bipolar depressed 5-HTTLPR*s carriers	JOURNAL OF AFFECTIVE DISORDERS	2020	263		420	427		10.1016/j.jad.2019.11.142	http://dx.doi.org/10.1016/j.jad.2019.11.142	31969273	Analyses were corrected for multiple comparison through FDR at cluster level (p < 0.05)... Initial threshold at peak level was set at p < 0.005, increasing sensitivity for small effects and replicability of results (Lieberman and Cunningham, 2009) .	1	0
157	Huang, XYN; Rootes-Murdy, K; Bastidas, DM; Nee, DE; Franklin, JC	Brain Differences Associated with Self-Injurious Thoughts and Behaviors: A Meta-Analysis of Neuroimaging Studies	SCIENTIFIC REPORTS	2020	10	1			2404	10.1038/s41598-020-59490-6	http://dx.doi.org/10.1038/s41598-020-59490-6	32051490	Insufficiently corrected analyses produce false positives, adding noise to meta-analyses43.	0
158	Kwak, S; Kim, SY; Bae, D; Hwang, WJ; Cho, KIK; Lim, KO; Park, HY; Lee, TY; Kwon, JS	Enhanced Attentional Network by Short-Term Intensive Meditation	FRONTIERS IN PSYCHOLOGY	2020	10				3073	10.3389/fpsyg.2019.03073	http://dx.doi.org/10.3389/fpsyg.2019.03073	32116877	For all random-effects analyses, we used combined intensity and cluster size thresholds of p < 0.005 with a minimum cluster size of 20 contiguous voxels (k ≥ 20) to achieve a reasonable balance between type I and type II errors. Lieberman and Cunningham (2009) have suggested that voxel-wise alpha levels of p < 0.005 and k > 20 resulted in a good trade-off of type I and type II statistical errors …	1	2			2	3.4*3.4*3.4	1
159	Verger, A; Horowitz, T; Chawki, MB; Eusebio, A; Bordonne, M; Azulay, JP; Girard, N; Guedj, E	From metabolic connectivity to molecular connectivity: application to dopaminergic pathways	EUROPEAN JOURNAL OF NUCLEAR MEDICINE AND MOLECULAR IMAGING	2020	47	2	413	424		10.1007/s00259-019-04574-3	http://dx.doi.org/10.1007/s00259-019-04574-3	31741020	A correction for cluster volume has also been applied to avoid type II errors, as recommended [35].	1	0
160	Park, HY; Park, K; Seo, E; Koo, SJ; Bang, M; Park, JY; Kang, JI; Lee, E; Lee, SK; An, SK	Reduced activation of the ventromedial prefrontal cortex during self-referential processing in individuals at ultra-high risk for psychosis	AUSTRALIAN AND NEW ZEALAND JOURNAL OF PSYCHIATRY	2020	54	5	528	538	4867419898529	10.1177/0004867419898529	http://dx.doi.org/10.1177/0004867419898529	31957464	Statistical activation maps were set at an uncorrected voxel-level threshold of p < 0.005 to balance between type I and II errors (Lieberman and Cunningham, 2009) considering our sample size (<100 subjects) (Carter et al., 2016), and the cluster-level threshold of p < 0.05 (cluster size ⩾224 voxels) was applied to limit type I error based on Monte Carlo simulations using AlphaSim software (courte…	1	3	Punc < 0.005, k = 224	k determined by AlphaSim	2	1.7*1.7*4	1
161	Olsen, A; Babikian, T; Dennis, EL; Ellis-Blied, MU; Giza, C; Marion, SD; Mink, R; Johnson, J; Babbitt, CJ; Thompson, PM; Asarnow, RF	Functional Brain Hyperactivations Are Linked to an Electrophysiological Measure of Slow Interhemispheric Transfer Time after Pediatric Moderate/Severe Traumatic Brain Injury	JOURNAL OF NEUROTRAUMA	2020	37	2	397	409		10.1089/neu.2019.6532	http://dx.doi.org/10.1089/neu.2019.6532	31469049	It is also possible that some of the null findings in our study are type 2 errors, as in similarly powered fMRI studies.35	0
162	Martinez-Horta, S; Sampedro, F; Horta-Barba, A; Perez-Perez, J; Pagonabarraga, J; Gomez-Anson, B; Kulisevsky, J	Structural brain correlates of irritability and aggression in early manifest Huntington's disease	BRAIN IMAGING AND BEHAVIOR	2021	15	1	107	113		10.1007/s11682-019-00237-x	http://dx.doi.org/10.1007/s11682-019-00237-x	31898092	Voxelwise imaging results showing p < 0.005 (uncorrected) and a minimum cluster extent size of k = 100 voxels was considered significant (Lieberman and Cunningham 2009; Martinez-Horta et al. 2017; Vaquero et al. 2017).	1	3	Punc < 0.005, k = 100	NA	2	0.9*0.9*1	2	8
163	Breznik, E; Malmberg, F; Kullberg, J; Ahlstrom, H; Strand, R	Multiple comparison correction methods for whole-body magnetic resonance imaging	JOURNAL OF MEDICAL IMAGING	2020	7	1			14005	10.1117/1.JMI.7.1.014005	http://dx.doi.org/10.1117/1.JMI.7.1.014005	32206683	1. It is known, however, that the type I and type II errors are related44 and that bounding one can increase the other. 2. On top of that, sensitivity can sometimes be more important than specificity in medical applications;44	0
164	Verger, A; Rousseau, PF; Malbos, E; Chawki, MB; Nicolas, F; Lancon, C; Khalfa, S; Guedj, E	Involvement of the cerebellum in EMDR efficiency: a metabolic connectivity PET study in PTSD	EUROPEAN JOURNAL OF PSYCHOTRAUMATOLOGY	2020	11	1			1767986	10.1080/20008198.2020.1767986	http://dx.doi.org/10.1080/20008198.2020.1767986	33029312	A threshold of p < 0.005 uncorrected for the voxel, and p < 0.05 uncorrected for the cluster was applied for SPM (T) maps. These thresholds of significance lead to a cluster volume of more than 300 voxels, well beyond the ’expected voxels per cluster’ volume provided by SPM (k > 51), used to calculate the probability density function for cluster size based on random field theory to avoid type I a…	0									FDG-PET
165	Yao, BE; Neggers, SFW; Kahn, RS; Thakkar, KN	Altered thalamocortical structural connectivity in persons with schizophrenia and healthy siblings	NEUROIMAGE-CLINICAL	2020	28				102370	10.1016/j.nicl.2020.102370	http://dx.doi.org/10.1016/j.nicl.2020.102370	32798913	For the purpose of aiding future meta-analyses and comparison with other studies, we reported clusters significant at p < .005 after applying an extent threshold of ≥ 10 voxels (see Tables S3 & S4), following published guidelines (Lieberman and Cunningham, 2009, Roiser et al., 2016).	1	1			2	1.9*1.9*2	2	4
166	Wei, G; Irish, M; Hodges, JR; Piguet, O; Kumfor, F	Disease-specific profiles of apathy in Alzheimer's disease and behavioural-variant frontotemporal dementia differ across the disease course	JOURNAL OF NEUROLOGY	2020	267	4	1086	1096		10.1007/s00415-019-09679-1	http://dx.doi.org/10.1007/s00415-019-09679-1	31873787	All apathy covariate analyses were conducted with significance set at p < 0.001 uncorrected for multiple comparisons, with a conservative cluster extent threshold of 200 contiguous voxels [33] to minimise risk of Type I error.	1	3	Punc < 0.001, k = 200	NA	2	1*1*1	2	7
167	Han, H	Implementation of Bayesian multiple comparison correction in the second-level analysis of fMRI data: With pilot analyses of simulation and real fMRI datasets based on voxelwise inference	COGNITIVE NEUROSCIENCE	2020	11	3	157	169		10.1080/17588928.2019.1700222	http://dx.doi.org/10.1080/17588928.2019.1700222	31855500	Given that assuring a desirable level of statistical power while controlling false positives is also a significant issue in fMRI research (Lieberman & Cunningham, Citation2009), we intended to address the aforementioned issues in the present study.	0
168	Caria, A; da Rocha, JLD; Gallitto, G; Birbaumer, N; Sitaram, R; Murguialday, AR	Brain-Machine Interface Induced Morpho-Functional Remodeling of the Neural Motor System in Severe Chronic Stroke	NEUROTHERAPEUTICS	2020	17	2	635	650		10.1007/s13311-019-00816-2	http://dx.doi.org/10.1007/s13311-019-00816-2	31802435	The resulting statistical maps were thresholded at p < 0.005 (t > 2.92) [57,58,59] corrected for multiple comparison using probabilistic threshold-free cluster enhancement [60, 61], an approach that integrates cluster information into voxel-wise statistical inference to enhance detectability of neuroimaging signal.	1	0
169	Abend, R; Sar-el, R; Gonen, T; Jalon, I; Vaisvaser, S; Bar-Haim, Y; Hendler, T	Modulating Emotional Experience Using Electrical Stimulation of the Medial-Prefrontal Cortex: A Preliminary tDCS-fMRI Study	NEUROMODULATION	2019	22	8	884	893		10.1111/ner.12787	http://dx.doi.org/10.1111/ner.12787	29741803	Of note, this approach follows previous studies, e.g., (48,49), and is not prone to selection bias since main and interaction effects are independent in this design (48., 49., 50.).	0
170	Otsuka, S; Saiki, J	Neural correlates of visual short-term memory for objects with material categories	HELIYON	2019	5	12			e03032	10.1016/j.heliyon.2019.e03032	http://dx.doi.org/10.1016/j.heliyon.2019.e03032	32083200	In each region, the voxel showing the greatest t value was selected as the center of a 4-mm spherical ROI, only if the t value reached a cluster level of significance threshold of p < 0.05 corrected (the voxel level threshold p < 0.001 uncorrected). Additionally, we set the cluster size threshold as at least 20 k, consistent with that of the previous studies (Lieberman and Cunningham, 2009; Woo e…	1	0
171	Wang, KS; Delgado, MR	Corticostriatal Circuits Encode the Subjective Value of Perceived Control	CEREBRAL CORTEX	2019	29	12	5049	5060		10.1093/cercor/bhz045	http://dx.doi.org/10.1093/cercor/bhz045	30877791	Unless stated otherwise, for all z-statistics images discussed, we thresholded and corrected for multiple comparisons across the whole brain using a false-discovery rate-corrected voxel-extent threshold of P < 0.05 (Worsley 2001; Lieberman and Cunningham 2009).	1	0
172	Li, X; Backman, L; Persson, J	The relationship of age and DRD2 polymorphisms to frontostriatal brain activity and working memory performance	NEUROBIOLOGY OF AGING	2019	84		189	199		10.1016/j.neurobiolaging.2019.08.022	http://dx.doi.org/10.1016/j.neurobiolaging.2019.08.022	31629117	For all ANOVAs, we first set an uncorrected p < 0.005, with a 10-voxel extent threshold, as recommended by Lieberman et al. for the whole brain. Given our hypothesis regarding DLPFC and caudate involvement, the threshold applied here would be more sensitive in detecting small genetic effects and provides an adequate balance between type-I and type-II errors (Lieberman and Cunningham, 2009).	1	1			?		2	8
173	van Zutphen, L; Maier, S; Siep, N; Jacob, GA; Tuscher, O; van Elst, LT; Zeeck, A; Arntz, A; O'Connor, MF; Stamm, H; Hudek, M; Joos, A	Intimate stimuli result in fronto-parietal activation changes in anorexia nervosa	EATING AND WEIGHT DISORDERS-STUDIES ON ANOREXIA BULIMIA AND OBESITY	2019	24	6	1155	1164		10.1007/s40519-017-0474-x	http://dx.doi.org/10.1007/s40519-017-0474-x	29397562	The resulting F-maps were thresholded at a significance level of p<0.005 and corrected for multiple comparisons with cluster size, which seemed an adequate compromise of reducing type-I and -II errors [43].	1	3	Punc < 0.005, k = 12	k determined by MC simulation by BrainVoyager	2	3*3*3	1
174	Tomasello, R; Kim, C; Dreyer, FR; Grisoni, L; Pulvermuller, F	Neurophysiological evidence for rapid processing of verbal and gestural information in understanding communicative actions	SCIENTIFIC REPORTS	2019	9				16285	10.1038/s41598-019-52158-w	http://dx.doi.org/10.1038/s41598-019-52158-w	31705052	For the whole-brain source analysis, clusters that survived to the threshold of p < 0.001 (uncorrected) were considered significant if they were larger than k > 10 voxels (i.e., cluster-extent based thresholding102,103).	0									EEG
175	Hakamata, Y; Komi, S; Sato, E; Izawa, S; Mizukami, S; Moriguchi, Y; Motomura, Y; Matsui, M; Kim, Y; Hanakawa, T; Inoue, Y; Tagaya, H	Cortisol-related hippocampal-extrastriate functional connectivity explains the adverse effect of cortisol on visuospatial retrieval	PSYCHONEUROENDOCRINOLOGY	2019	109				104310	10.1016/j.psyneuen.2019.04.013	http://dx.doi.org/10.1016/j.psyneuen.2019.04.013	31404897	The FWE is the most conservative correction method for multiple comparisons, and has costs such as an increase in type II errors and bias towards obvious large effects (Lieberman and Cunningham, 2009). We therefore applied a p < 0.05 threshold with false discovery error (FDR) corrections to these results as well, in which the number of seed regions as well as ROIs were corrected, preventing the i…	1	0
176	Tijssen, IOJM; Smeets, PAM; Goedegebure, RPG; Zandstra, EH; de Graaf, C; Jager, G	Colouring perception: Package colour cues affect neural responses to sweet dairy drinks in reward and inhibition related regions	APPETITE	2019	142				104378	10.1016/j.appet.2019.104378	http://dx.doi.org/10.1016/j.appet.2019.104378	31326440	In addition, we report results at a more liberal threshold of p = 0.001, k > 19 contiguous voxels to allow for meta-analysis. Such a threshold inflates the risk of false positives, but it is more stringent than the arbitrary k = 10 threshold used by many studies (Eklund, Nichols, & Knutsson, 2016) and much more stringent than recommended by (Lieberman & Cunningham, 2009).	1	3	Punc < 0.001, k = 19	k determined by SPM_ClusterSizeThreshold; more stringent	2	3*3*3	1
177	Tokariev, M; Vuontela, V; Lonnberg, P; Lano, A; Perkola, J; Wolford, E; Andersson, S; Metsaranta, M; Carlson, S	Altered working memory-related brain responses and white matter microstructure in extremely preterm-born children at school age	BRAIN AND COGNITION	2019	136				103615	10.1016/j.bandc.2019.103615	http://dx.doi.org/10.1016/j.bandc.2019.103615	31563082	Statistical maps of each child’s functional time series data were generated via multiple regression analyses computed for each voxel. Z (Gaussianized F) statistic images were thresholded using clusters determined by Z > 2.58 corresponding to P < 0.005, to balance between Type I and II error rates (Lieberman & Cunningham, 2009), and a Gaussian Random Field (GRF)-theory-based corrected cluster sign…	1	0
178	Uehara, S; Mizuguchi, N; Hirose, S; Yamamoto, S; Naito, E	Involvement of human left frontoparietal cortices in neural processes associated with task-switching between two sequences of skilled finger movements	BRAIN RESEARCH	2019	1722				146365	10.1016/j.brainres.2019.146365	http://dx.doi.org/10.1016/j.brainres.2019.146365	31400310	One-sample t tests were used with a voxel-wise threshold of p < 0.005 (uncorrected; t31 > 2.74) to generate the cluster images. For statistical inference, we used a threshold of p < 0.05 at the cluster level after correction for multiple comparisons with the family-wise error rate (FWE) for the whole brain space. We used a relatively liberal threshold to increase sensitivity for expected small ef…	1	0
179	Berlingeri, M; Devoto, F; Gasparini, F; Saibene, A; Corchs, SE; Clemente, L; Danelli, L; Gallucci, M; Borgoni, R; Borghese, NA; Paulesu, E	Clustering the Brain With CluB: A New Toolbox for Quantitative Meta-Analysis of Neuroimaging Data	FRONTIERS IN NEUROSCIENCE	2019	13				1037	10.3389/fnins.2019.01037	http://dx.doi.org/10.3389/fnins.2019.01037	31695593	Moreover, by means of meta-analysis we can overcome, or at least minimize, the well-known methodological limitations of neuroimaging studies, such as: (1) the specific influence of the selected experimental paradigm that makes the results of a single study not necessarily bound to gain a general validity (with the well-known problem associated with the subtraction logic; Logothetis, 2008); (2) th…	0
180	Maillet, D; Beaty, RE; Adnan, A; Fox, KCR; Turner, GR; Spreng, RN	Aging and the wandering brain: Age-related differences in the neural correlates of stimulus-independent thoughts	PLOS ONE	2019	14	10			e0223981	10.1371/journal.pone.0223981	http://dx.doi.org/10.1371/journal.pone.0223981	31613920	The results were thesholded at a voxel-wise p < 0.001 level with k = 25, cluster-corrected at FWE p < 0.05. One concern with this relatively stringent threshold is that it may result in type-2 errors and deficient meta-analyses [30].	1	0
181	Grimaldi, S; Boucekine, M; Witjas, T; Fluchere, F; Renaud, M; Azulaya, JP; Guedj, E; Eusebio, A	Multiple System Atrophy: Phenotypic spectrum approach coupled with brain 18-FDG PET	PARKINSONISM & RELATED DISORDERS	2019	67		3	9		10.1016/j.parkreldis.2019.09.005	http://dx.doi.org/10.1016/j.parkreldis.2019.09.005	31621603	Comparative SPM maps (T) were obtained for a significance threshold p < 0.001 uncorrected, with a k size threshold > 89 determined after Monte-Carlo simulations. This choice has been made to limit type-II error, as recommended [14]	0									FDG-PET
182	Fehr, T; Milz, P	The individuality index: a measure to quantify the degree of inter-individual, spatial variability in intra-cerebral brain electric and metabolic activity	COGNITIVE NEURODYNAMICS	2019	13	5	429	436		10.1007/s11571-019-09538-9	http://dx.doi.org/10.1007/s11571-019-09538-9	31565088	The majority of functional neuroimaging investigations on complex mental processes is arguably still at a prescientific and exploratory hypothesis-generating stage. This shows particularly with regard to the substantial neglect of type-2-errors (cmp., Lieberman and Cunningham 2009; Fehr 2013).	0
183	Michel, M; Morales, J	Minority reports: Consciousness and the prefrontal cortex	MIND & LANGUAGE	2020	35	4	493	513		10.1111/mila.12264	http://dx.doi.org/10.1111/mila.12264		Researchers are typically worried about Type I errors, but largely let Type II errors (accepting the null hypothesis when it is in fact false) go uncontrolled (Lieberman & Cunningham, 2009).	0
184	Healey, M; Spotorno, N; Olm, C; Irwin, DJ; Grossman, M	Cognitive and Neuroanatomic Accounts of Referential Communication in Focal Dementia	ENEURO	2019	6	5			0488-18.2019	10.1523/ENEURO.0488-18.2019	http://dx.doi.org/10.1523/ENEURO.0488-18.2019	31451606	We report clusters surviving a height threshold of p < 0.005 and a minimum of 10 adjacent voxels, a joint threshold suggested for the optimal balance of type I and type II error rates (Lieberman and Cunningham, 2009).	1	1			2	1*1*1	2	5
185	Marshall, CR; Hardy, CJD; Russell, LL; Bond, RL; Sivasathiaseelan, H; Greaves, C; Moore, KM; Agustus, JL; van Leeuwen, JEP; Wastling, SJ; Rohrer, JD; Kilner, JM; Warren, JD	The functional neuroanatomy of emotion processing in frontotemporal dementias	BRAIN	2019	142		2873	2887		10.1093/brain/awz204	http://dx.doi.org/10.1093/brain/awz204	31321407	For all functional MRI analyses, we applied a cluster-defining uncorrected significance threshold P < 0.005; this cluster-defining threshold was selected according to evidence that it provides the optimal balance between the risks of type I and type II errors (Lieberman and Cunningham, 2009). The significance of blood oxygen level-dependent (BOLD) changes was assessed at two thresholds: at cluste…	1	0
186	Li, MY; Tan, YX; Cui, JX; Chen, CS; Dong, Q; Zhou, XL	The Semantic Network Supports Approximate Computation	NEUROPSYCHOLOGY	2019	33	6	842	854		10.1037/neu0000548	http://dx.doi.org/10.1037/neu0000548	31094551	All reported areas of activation were significant above a liberal height threshold of p < .005 (uncorrected), with a minimum cluster size of 20 voxels. This threshold has been found to increase the power of our analysis and produce a desirable balance between Type I and Type II error rates (Lieberman & Cunningham, 2009).	1	2			2	3.1*3.1*4.8	2	8
187	Hammoud, MZ; Peters, C; Hatfield, JRB; Gorka, SM; Phan, KL; Milad, MR; Rabinak, CA	Influence of Delta 9-tetrahydrocannabinol on long-term neural correlates of threat extinction memory retention in humans	NEUROPSYCHOPHARMACOLOGY	2019	44	10	1769	1777		10.1038/s41386-019-0416-6	http://dx.doi.org/10.1038/s41386-019-0416-6	31096264	We set the significance at p < 0.005 (uncorrected) with a cluster extent threshold greater than 10 contiguous voxels to balance between Type I and Type II errors [28].	1	1			2	3.4*3.4*3	2	8
188	Zhang, FQ; Gou, JT	Control of false positive rates in clusterwise fMRI inferences	JOURNAL OF APPLIED STATISTICS	2019	46	11	1956	1972		10.1080/02664763.2019.1573883	http://dx.doi.org/10.1080/02664763.2019.1573883		Lieberman and Cunningham [Citation36], Hopfinger [Citation31] and Cunningham and Koscik [Citation11] also pointed out that it is important to balance both false positives and false negatives in fMRI analysis rather than focusing only on type I error.	0
189	Citron, FMM; Cacciari, C; Funcke, JM; Hsu, CT; Jacobs, AM	Idiomatic expressions evoke stronger emotional responses in the brain than literal sentences	NEUROPSYCHOLOGIA	2019	131		233	248		10.1016/j.neuropsychologia.2019.05.020	http://dx.doi.org/10.1016/j.neuropsychologia.2019.05.020	31152753	For statistical significance at the whole brain level, a cluster-forming threshold of p < .005 uncorrected was chosen, along with a cluster-level threshold, corrected for false-discovery rate (FDR), of p < .05 (Lieberman and Cunningham, 2009).	1	0
190	Han, H; Glenn, AL; Dawson, KJ	Evaluating Alternative Correction Methods for Multiple Comparison in Functional Neuroimaging Research	BRAIN SCIENCES	2019	9	8			198	10.3390/brainsci9080198	http://dx.doi.org/10.3390/brainsci9080198	31409029	Furthermore, the measurement of small effect sizes and experiments that often have low statistical power are major issues in the fields [10].	0
191	Ritter, A; Franz, M; Miltner, WHR; Weiss, T	How words impact on pain	BRAIN AND BEHAVIOR	2019	9	9			e01377	10.1002/brb3.1377	http://dx.doi.org/10.1002/brb3.1377	31368674	The summary statistic images were thresholded at uncorrected p = .01 with FWE correction at cluster level, p = .05, based on random field theory (Lieberman & Cunningham, 2009).	1	0
192	Korb, S; Goldman, R; Davidson, RJ; Niedenthal, PM	Increased Medial Prefrontal Cortex and Decreased Zygomaticus Activation in Response to Disliked Smiles Suggest Top-Down Inhibition of Facial Mimicry	FRONTIERS IN PSYCHOLOGY	2019	10				1715	10.3389/fpsyg.2019.01715	http://dx.doi.org/10.3389/fpsyg.2019.01715	31402888	All activations are reported with a significance threshold of p < 0.001, uncorrected, and a cluster extent of k = 10. It should be noted that this thresholding only provides unquantified control of family-wise error (Poldrack et al., 2008; but see Lieberman and Cunningham, 2009), resulting in a high false-positive risk, and inferences based on them should be considered as preliminary (for stricte…	1	3	Punc < 0.001, k = 10	NA	2	3.8*3.8*4	2	8
193	Eimontaite, I; Schindler, I; De Marco, M; Duzzi, D; Venneri, A; Goel, V	Left Amygdala and Putamen Activation Modulate Emotion Driven Decisions in the Iterated Prisoner's Dilemma Game	FRONTIERS IN NEUROSCIENCE	2019	13				741	10.3389/fnins.2019.00741	http://dx.doi.org/10.3389/fnins.2019.00741	31379491	1. A random-effects group-level analysis using one-sample t-tests on the contrast images obtained from each contrast of interest for each participant was used with peak uncorrected p ≤ 0.005 and extent threshold of k = 20 (multiple testing was accounted for on cluster level based corrected pFWE of 0.05). This threshold was suggested to be comparable to FWE corrected thresholds according to Lieber…	1	2			2	2.9*2.9*5	1
194	Lee, D; Kwak, S; Chey, J	Parallel Changes in Cognitive Function and Gray Matter Volume After Multi-Component Training of Cognitive Control (MTCC) in Adolescents	FRONTIERS IN HUMAN NEUROSCIENCE	2019	13				246	10.3389/fnhum.2019.00246	http://dx.doi.org/10.3389/fnhum.2019.00246	31379541	We conducted the analysis based on the liberal threshold (p < 0.001 uncorrected) with a cluster of greater than 50 voxels to achieve a reasonable compromise between type 1 and 2 errors. The optimal cluster size threshold was chosen by adjusting the current VBM voxel resolution (2 mm3) to a previous study’s suggestion (Lieberman and Cunningham, 2009; Lewis et al., 2011).	1	3	Punc < 0.001, k = 50	Based on prior studies	2	1*1*1	2	8
195	Nohlen, HU; van Harreveld, F; Cunningham, WA	Social evaluations under conflict: negative judgments of conflicting information are easier than positive judgments	SOCIAL COGNITIVE AND AFFECTIVE NEUROSCIENCE	2019	14	7	709	718		10.1093/scan/nsz045	http://dx.doi.org/10.1093/scan/nsz045	31269199	For our analyses, we used an a priori threshold of P < 0.005 with a cluster size of 25 (Lieberman & Cunningham, 2009) to balance Type I and Type II errors.	1	3	Punc < 0.005, k = 25	NA	2	3*3*3	2	5
196	Erdeniz, B; Done, J	Common and Distinct Functional Brain Networks for Intuitive and Deliberate Decision Making	BRAIN SCIENCES	2019	9	7			174	10.3390/brainsci9070174	http://dx.doi.org/10.3390/brainsci9070174	31330815	1. For the uncorrected results, a minimum cluster size of 10 voxels was used, unless otherwise mentioned [54]. 2. Although the total number of participants in the current study and the significance levels are adequate according to previously reported standards [54,95,96], more recent studies suggest that an increased number of participants of up to 100 dramatically increases the replicability of …	1	3	Punc < 0.001, k = 10	NA	2	3*3*3	2	8
197	Ramanan, S; Strikwerda-Brown, C; Mothakunnel, A; Hodges, JR; Piguet, O; Irish, M	Fronto-parietal contributions to episodic retrieval-evidence from neurodegenerative disorders	LEARNING & MEMORY	2019	26	7	262	271		10.1101/lm.048454.118	http://dx.doi.org/10.1101/lm.048454.118	31209121	Finally, our gray matter correlational analyses between groups are reported uncorrected at P < 0.001, using a strict cluster extent threshold of 100 contiguous voxels to mitigate against Type I and Type II errors (Lieberman and Cunningham 2009).	1	3	Punc < 0.001, k = 100	NA	2	1*1*1	2	3
198	Chu, CP; Wu, SW; Huang, YJ; Chiang, MC; Hsieh, ST; Guo, YL	Neuroimaging signatures of brain plasticity in adults with prenatal exposure to polychlorinated biphenyls: Altered functional connectivity on functional MRI	ENVIRONMENTAL POLLUTION	2019	250		960	968		10.1016/j.envpol.2019.04.105	http://dx.doi.org/10.1016/j.envpol.2019.04.105	31085483	To obtain a desirable balance between type I and type II errors, we used uncorrected p < .005 and a minimal cluster size of 10 voxel for both one- and two-sample t-test (Lieberman and Cunningham, 2009).	1	1			2	3.9*3.9*3.9	2	8
199	Lee, SH; Kyeong, S; Kang, H; Kyeong, S; Kim, DH	Altered structural connectivity associated with motor improvement in chronic supratentorial ischemic stroke	NEUROREPORT	2019	30	9	688	693		10.1097/WNR.0000000000001261	http://dx.doi.org/10.1097/WNR.0000000000001261	31033639	The significance level was set to uncorrected P value less than 0.005, with the cluster size set to more than 10 voxels, which are the combined thresholds of intensity and cluster size that produce a desirable balance between types I and II error rates 15.	1	1			2	0.9*0.9*1	2	4
200	Ogino, Y; Kawamichi, H; Kakeda, T; Saito, S	Exploring the Neural Correlates in Adopting a Realistic View: A Neural Structural and Functional Connectivity Study With Female Nurses	FRONTIERS IN HUMAN NEUROSCIENCE	2019	13				197	10.3389/fnhum.2019.00197	http://dx.doi.org/10.3389/fnhum.2019.00197	31244632	1. The statistical threshold of significant difference was set at false discovery rate (FDR) corrected p < 0.05 at the cluster level with uncorrected p < 0.005 at the voxel level (Lieberman and Cunningham, 2009; Slotnick, 2017; Han and Park, 2018). 2. We set this cluster-forming threshold because previous studies have shown that the combination of FDR correction thresholding at p < 0.005 produced…	1	0
201	Yeung, AWK; Lee, JCM; Tanabe, HC; Ng, SKS; Khong, PL; Leung, WK; Goto, TK	Short Version Dental Anxiety Inventory Score May Predict the Response in the Insular Cortex to Stimuli Mimicking Dental Treatment	FRONTIERS IN HUMAN NEUROSCIENCE	2019	13				204	10.3389/fnhum.2019.00204	http://dx.doi.org/10.3389/fnhum.2019.00204	31244634	We examined the whole brain for voxels with significant correlations, with the statistical threshold set at an uncorrected peak P value of < 0.005 and a cluster size of >10 voxels, which produces a desirable balance between Type I and II error rates (Forman et al., 1995; Lieberman and Cunningham, 2009) and is a common standard for correlation of brain data with behavioral data (Eisenberger et al.…	1	1			2	2.8*2.8*3.5	2	8
202	Verger, A; Witjas, T; Carron, R; Eusebio, A; Boutin, E; Azulay, JP; Regis, J; Guedj, E	Metabolic Positron Emission Tomography Response to Gamma Knife of the Ventral Intermediate Nucleus in Essential Tremor	NEUROSURGERY	2019	84	6	E294	E303		10.1093/neuros/nyy340	http://dx.doi.org/10.1093/neuros/nyy340	30085092	Secondarily, if no change was initially found using the FWE correction a less conservative voxel threshold of P < .005 was used, only corrected for the cluster volume to avoid type II errors as recommended.26	0									FDG-PET
203	Filik, R; Turcan, A; Ralph-Nearman, C; Pitiot, A	What is the difference between irony and sarcasm? An fMRI study	CORTEX	2019	115		112	122		10.1016/j.cortex.2019.01.025	http://dx.doi.org/10.1016/j.cortex.2019.01.025	30807881	In line with the recommendations of Lieberman and Cunningham (2009) we report the activations that survived a whole brain uncorrected threshold of p < .005 with minimum cluster size of 20 voxels.	1	2			2	3*3*3	2	8
204	Cheng, LL; Zhu, JJ; Ji, F; Lin, XD; Zheng, LD; Chen, C; Chen, GD; Xie, ZL; Xu, ZJ; Zhou, CH; Xu, Y; Zhuo, CJ	Add-on atypical anti-psychotic treatment alleviates auditory verbal hallucinations in patients with chronic post-traumatic stress disorder	NEUROSCIENCE LETTERS	2019	701		202	207		10.1016/j.neulet.2019.02.043	http://dx.doi.org/10.1016/j.neulet.2019.02.043	30826416	Clusters significant after FWE correction (P < 0.05) that survived a threshold of P < 0.005 at the whole brain level and a cluster threshold of k = 10 (uncorrected) [25] were used to assess small volume correction [26].	1	0
205	Serang, S; Jacobucci, R	Exploratory Mediation Analysis of Dichotomous Outcomes via Regularization	MULTIVARIATE BEHAVIORAL RESEARCH	2020	55	1	69	86		10.1080/00273171.2019.1608145	http://dx.doi.org/10.1080/00273171.2019.1608145	31066588	A type I error is not as damaging in an exploratory analysis, as these have the opportunity to be rectified in subsequent evaluations of the hypothesis via confirmatory methods (Lieberman & Cunningham, Citation2009).	0
206	Habicht, J; Behler, O; Kollmeier, B; Neher, T	Exploring Differences in Speech Processing Among Older Hearing-Impaired Listeners With or Without Hearing Aid Experience: Eye-Tracking and fMRI Measurements	FRONTIERS IN NEUROSCIENCE	2019	13				420	10.3389/fnins.2019.00420	http://dx.doi.org/10.3389/fnins.2019.00420	31130836	Hence, we used an uncorrected significance level of p < 0.001 to explore possible effects of linguistic complexity and HA experience. Additionally, we applied a cluster-extent threshold of 10 voxels to all activation maps. This comparatively lenient approach of thresholding comes along with a higher risk of false positives. On the other hand, it reduces the risk of missing out on real (and potent…	1	3	Punc < 0.001, k = 10	NA	2	2.2*2.2*3	2	10
207	Hughes, C; Babbitt, LG; Krendl, AC	Culture Impacts the Neural Response to Perceiving Outgroups Among Black and White Faces	FRONTIERS IN HUMAN NEUROSCIENCE	2019	13				143	10.3389/fnhum.2019.00143	http://dx.doi.org/10.3389/fnhum.2019.00143	31118892	A Monte Carlo conversion script from Slotnick et al. (2003) determined the extent threshold required to convert p < 0.005 uncorrected to p < 0.05 corrected (e.g., Lieberman and Cunningham, 2009). We chose 1000 iterations of the Monte Carlo to select the most conservative threshold (18 contiguous voxels at p < 0.005; for a discussion on cluster thresholding, see Woo et al., 2014).	1	3	Punc < 0.005, k = 18	k determined by MC simulation	2	3*3*4	1
208	Matar, E; Shine, JM; Gilat, M; Martens, KAE; Ward, PB; Frank, MJ; Moustafa, AA; Naismith, SL; Lewis, SJG	Identifying the neural correlates of doorway freezing in Parkinson's disease	HUMAN BRAIN MAPPING	2019	40	7	2055	2064		10.1002/hbm.24506	http://dx.doi.org/10.1002/hbm.24506	30637883	These images were analysed using an alpha level of 0.005 and a cluster threshold of 10, in order to strike a balance between Type I and Type II errors (Lieberman & Cunningham, 2009).	1	1			2	1.7*2.0*4	2	8
209	Rootes-Murdy, K; Glazer, K; Mondimore, FM; Goes, FS; Zandi, PP; Bakker, A; DePaulo, Jr; Mahon, PB	A pilot fMRI study of lithium response in bipolar disorder	PSYCHIATRY RESEARCH-NEUROIMAGING	2019	286		1	3		10.1016/j.pscychresns.2019.02.003	http://dx.doi.org/10.1016/j.pscychresns.2019.02.003	30822677	A voxel threshold of p < 0.005 and spatial extent threshold of k = 20 voxels was used to select areas of task-related activation (Lieberman and Cunningham, 2009).	1	2			2	2*2*3	?
210	Valyear, KF; Mattos, D; Philip, BA; Kaufman, C; Frey, SH	Grasping with a new hand: Improved performance and normalized grasp-selective brain responses despite persistent functional changes in primary motor cortex and low-level sensory and motor impairments	NEUROIMAGE	2019	190		275	288		10.1016/j.neuroimage.2017.09.052	http://dx.doi.org/10.1016/j.neuroimage.2017.09.052	28964930	This was particularly useful given our aim to characterize grasp-related activity at individual-subject/patient levels, where, due to limited data, the use of corrected thresholds may be too conservative (Smith et al., 2005, Lieberman and Cunningham, 2009).	0
211	Gentili, C; Messerotti Benvenuti, S; Lettieri, G; Costa, C; Cecchetti, L	ROI and phobias: The effect of ROI approach on an ALE meta-analysis of specific phobias	HUMAN BRAIN MAPPING	2019	40	6	1814	1828		10.1002/hbm.24492	http://dx.doi.org/10.1002/hbm.24492	30548734	In particular, although voxel-based correction methods (e.g., false discovery rate, Bonferroni) are well-known to inflate Type II error (Lieberman & Cunningham, 2009), other “hybrid” approaches, such as the threshold-free cluster enhancement (TFCE) algorithm, are less conservative as compared with “pure” voxel-based methods, but retain the ability to capture activations in smaller brain regions (…	0
212	Daniels, JK; Schulz, A; Schellong, J; Han, PF; Rottstadt, F; Diers, K; Weidner, K; Croy, I	Gray Matter Alterations Associated With Dissociation in Female Survivors of Childhood Trauma	FRONTIERS IN PSYCHOLOGY	2019	10				738	10.3389/fpsyg.2019.00738	http://dx.doi.org/10.3389/fpsyg.2019.00738	31024390	For the MRI data, we opted to use a statistical threshold of p < 0.001 in combination with a non-stationary threshold to balance the risks of Type-I and Type-II errors (Lieberman and Cunningham, 2009) for all analyses.	1	3	Punc < 0.005, k = non-stationary	k determined by VBM-8	2	1*1*1	2	8
213	Han, H; Park, J	Bayesian meta-analysis of fMRI image data	COGNITIVE NEUROSCIENCE	2019	10	2	66	76		10.1080/17588928.2019.1570103	http://dx.doi.org/10.1080/17588928.2019.1570103	30663513	1. Meta-analysis has been regarded as a feasible way to address limitations in functional neuroimaging studies, particularly those associated with weak statistical power, which has been a source of serious concerns in cognitive neuroscience (Lieberman & Cunningham, Citation2009). 2. Second, inflated false-positive rates can also be a serious concern because statistical testing in neuroimaging stu…	0
214	Shafritz, KM; Ikuta, T; Greene, A; Robinson, DG; Gallego, J; Lencz, T; DeRosse, P; Kingsley, PB; Szeszko, PR	Frontal lobe functioning during a simple response conflict task in first-episode psychosis and its relationship to treatment response	BRAIN IMAGING AND BEHAVIOR	2019	13	2	541	553		10.1007/s11682-018-9876-2	http://dx.doi.org/10.1007/s11682-018-9876-2	29744804	We considered using family-wise correction, which is possible with event-related designs that compare ongoing background activation to a single event. Such approaches for limiting Type I error are not recommended with the smaller effect sizes resulting from between-groups comparisons of block-design tasks, however, in which active cognitive load conditions are contrasted with tightly controlled s…	1	0
215	Fernandez, NB; Hars, M; Trombetti, A; Vuilleumier, P	Age-related changes in attention control and their relationship with gait performance in older adults with high risk of falls	NEUROIMAGE	2019	189		551	559		10.1016/j.neuroimage.2019.01.030	http://dx.doi.org/10.1016/j.neuroimage.2019.01.030	30660655	Activations surviving a statistical peak threshold of p < .001 uncorrected with a cluster size of >50 contiguous voxels, were also retained (Lieberman and Cunningham, 2009).	1	3	Punc < 0.001, k = 50	NA	2	3*3*3	2	8
216	Petrovic, G; Kidd, M; Buica, A	A statistical exploration of data to identify the role of cultivar and origin in the concentration and composition of yeast assimilable nitrogen	FOOD CHEMISTRY	2019	276		528	537		10.1016/j.foodchem.2018.10.063	http://dx.doi.org/10.1016/j.foodchem.2018.10.063	30409629	Therefore, the lower the power of the test, the higher the chances are of obtaining a type II error (Lieberman & Cunningham, 2009).	0
217	D'Agostino, AE; Kattan, D; Canli, T	An fMRI study of loneliness in younger and older adults	SOCIAL NEUROSCIENCE	2019	14	2	136	148		10.1080/17470919.2018.1445027	http://dx.doi.org/10.1080/17470919.2018.1445027	29471719	Additional and larger replication studies in the future will help address the balance between potential type I and type II errors (Lieberman & Cunningham, Citation2009).	0
218	Gartner, A; Dorfel, D; Diers, K; Witt, SH; Strobel, A; Brocke, B	Impact of FAAH genetic variation on fronto-amygdala function during emotional processing	EUROPEAN ARCHIVES OF PSYCHIATRY AND CLINICAL NEUROSCIENCE	2019	269	2	209	221		10.1007/s00406-018-0944-9	http://dx.doi.org/10.1007/s00406-018-0944-9	30291441	1. To investigate possible effects outside our small ROI masks, we conducted an exploratory whole-brain analysis using a less stringent threshold (p < 0.001 uncorrected with k > 10 voxel extent threshold) selected according to Lieberman and Cunningham [55], demonstrating that this threshold produces a desirable balance between Types I and II error rates and is thereby comparable to the effective …	1	3	Punc < 0.001, k = 10	NA	2	3*3*2	2	8
219	Chevrier, A; Bhaijiwala, M; Lipszyc, J; Cheyne, D; Graham, S; Schachar, R	Disrupted reinforcement learning during post-error slowing in ADHD	PLOS ONE	2019	14	2			e0206780	10.1371/journal.pone.0206780	http://dx.doi.org/10.1371/journal.pone.0206780	30785885	In the ongoing debate about statistical correction approaches, the only point of universal agreement is that there is no stronger or more important basis of validity than replication [38,39].	0
220	Burkhardt, A; Buff, C; Brinkmann, L; Feldker, K; Gathmann, B; Hofmann, D; Straube, T	Brain activation during disorder-related script-driven imagery in panic disorder: a pilot study	SCIENTIFIC REPORTS	2019	9				2415	10.1038/s41598-019-38990-0	http://dx.doi.org/10.1038/s41598-019-38990-0	30787382	The ROI based voxel-level threshold was set to p < 0.005 to balance between Type I and II error rates (see also111), considering the realistic effect sizes in studies with patients92,112.	1	3	Punc < 0.005, k = non-stationary	k determined by MC simulation by BrainVoyager	2	2.3*2.3*3	1
221	Lippard, ETC; Johnston, JAY; Spencer, L; Quatrano, S; Fan, SY; Sankar, A; Weathers, J; Pittman, B; Oquendo, MA; Blumberg, HP	Preliminary examination of gray and white matter structure and longitudinal structural changes in frontal systems associated with future suicide attempts in adolescents and young adults with mood disorders	JOURNAL OF AFFECTIVE DISORDERS	2019	245		1139	1148		10.1016/j.jad.2018.11.097	http://dx.doi.org/10.1016/j.jad.2018.11.097	30699858	For this preliminary study, sMRI and DTI results in GMV in hypothesized regions (vPFC, rPFC, dlPFC, ACC, insula, striatum) and FA in WM tracts connecting these regions, including UF, CC, anterior cingulum, and ALIC, were considered significant at p < 0.005 (uncorrected) and clusters ≥20 voxels. This threshold was chosen to balance type I and type II errors in preliminary studies as previously des…	1	2			2	1*1*1	2	8
222	Spisak, T; Spisak, Z; Zunhammer, M; Bingel, U; Smith, S; Nichols, T; Kincses, T	Probabilistic TFCE: A generalized combination of cluster size and voxel intensity to increase statistical power	NEUROIMAGE	2019	185		12	26		10.1016/j.neuroimage.2018.09.078	http://dx.doi.org/10.1016/j.neuroimage.2018.09.078	30296561	This might result in increased Type II errors (i.e. missing true effects)(Lohmann et al., 2017) and publication biases (Lieberman and Cunningham, 2009) e.g. toward studying large rather than small effects.	0
223	Zhai, ZW; Yip, SW; Lacadie, CM; Sinha, R; Mayes, LC; Potenza, MN	Childhood trauma moderates inhibitory control and anterior cingulate cortex activation during stress	NEUROIMAGE	2019	185		111	118		10.1016/j.neuroimage.2018.10.049	http://dx.doi.org/10.1016/j.neuroimage.2018.10.049	30342975	As Type-I errors typically do not survive replication, ROIs that show convergence across multiple studies by meta-analysis may better indicate brain regions supporting inhibitory control during the Stroop task (Lieberman and Cunningham, 2009).	0
224	Batista, AX; Bazaa, PR; Conforto, AB; Ma, MDM; Simon, SS; Hampstead, B; Figueiredo, EG; Miotto, EC	Effects of Mnemonic Strategy Training on Brain Activity and Cognitive Functioning of Left-Hemisphere Ischemic Stroke Patients	NEURAL PLASTICITY	2019	2019				4172569	10.1155/2019/4172569	http://dx.doi.org/10.1155/2019/4172569	31210761	However, a more permissive approach allows a lower false-negative rate that should be also considered [84], especially for use in future meta-analyses.	1	0
225	Smeets, PAM; de Graaf, C	Brain Responses to Anticipation and Consumption of Beer with and without Alcohol	CHEMICAL SENSES	2019	44	1	51	60		10.1093/chemse/bjy071	http://dx.doi.org/10.1093/chemse/bjy071	30423017	In addition, we report results at a threshold of P = 0.001, k > 19 contiguous voxels to allow for meta-analysis. Such a threshold inflates the risk of false positives, but it is more stringent than the arbitrary threshold used by many studies (Eklund et al. 2016) and much more stringent than recommended by Lieberman and Cunningham (2009).	1	3	Punc < 0.001, k = 19	More stringent	2	3.5*3.5*3.5	1
